# Supplementary material for: Transcriptome analysis of Polygonum minus reveals candidate genes involved in important secondary metabolic pathways of phenylpropanoids and flavonoids
Source: PeerJ. 2017 Feb 28;5:e2938. doi: 10.7717/peerj.2938 (PMC5333554; doi:10.7717/peerj.2938)
Supplement: Supplemental Information 4 — RSEM estimation of transcript abundance in the leaf and root tissues with functional annotation. [file peerj-05-2938-s004.xlsx]

## Sheet: RSEM
Data S2. RSEM estimation of transcript abundance in the leaf and root tissues with functional annotation.
Transcript ID	KO entry	Protein ID	Leaf TPM	Root TPM	Annotation Accession	BLAST Annotation
c0_g1_i1			0.42	0	sp|Q8CID3|FA20A_MOUSE	RecName: Full=Protein FAM20A; Flags: Precursor
c1_g1_i1			7.03	0	sp|P29804|ODPA_PIG	RecName: Full=Pyruvate dehydrogenase E1 component subunit alpha, somatic form, mitochondrial; AltName: Full=PDHE1-A type I; Flags: Precursor
c10_g1_i1			0.53	0	sp|P49716|CEBPD_HUMAN	RecName: Full=CCAAT/enhancer-binding protein delta; Short=C/EBP delta; AltName: Full=Nuclear factor NF-IL6-beta; Short=NF-IL6-beta [Homo sapiens]
c100_g1_i1			0.36	0	sp|Q6IWB1|CLE43_ARATH	RecName: Full=CLAVATA3/ESR (CLE)-related protein 43; Contains: RecName: Full=CLE43p; Flags: Precursor [Arabidopsis thaliana]
c1000_g1_i1			0.28	0	sp|Q8N1I0|DOCK4_HUMAN	RecName: Full=Dedicator of cytokinesis protein 4 [Homo sapiens]
c10001_g1_i1			0.73	0	sp|O01840|PEPT3_CAEEL	RecName: Full=Peptide transporter 3; AltName: Full=Oligopeptide transporter 3
c10002_g1_i1			0.39	0	sp|Q1LXE6|TT39C_DANRE	RecName: Full=Tetratricopeptide repeat protein 39C; Short=TPR repeat protein 39C [Danio rerio]
c10003_g1_i1			0.63	2.94	sp|Q8TBZ2|MYBPP_HUMAN	RecName: Full=MYCBP-associated protein; AltName: Full=AMAM-1; AltName: Full=AMY-1-binding protein 1; Short=AMAP-1
c10004_g1_i1			0.17	0
c10004_g1_i2			0.5	0	sp|O08550|KMT2B_MOUSE	RecName: Full=Histone-lysine N-methyltransferase 2B; Short=Lysine N-methyltransferase 2B; AltName: Full=Myeloid/lymphoid or mixed-lineage leukemia protein 4 homolog; AltName: Full=Trithorax homolog 2; AltName: Full=WW domain-binding protein 7; Short=WBP-7
c10005_g1_i1	K11699	cds.c10005_g1_i1|m.1197	0.63	0	sp|Q9LQV2|RDR1_ARATH	RecName: Full=RNA-dependent RNA polymerase 1; Short=AtRDRP1; AltName: Full=RNA-directed RNA polymerase 1 [Arabidopsis thaliana]
c10006_g1_i1			0.33	0	sp|P56701|PSMD2_BOVIN	RecName: Full=26S proteasome non-ATPase regulatory subunit 2; AltName: Full=26S proteasome regulatory subunit RPN1; AltName: Full=26S proteasome regulatory subunit S2; AltName: Full=26S proteasome subunit p97; AltName: Full=Tumor necrosis factor type 1 receptor-associated protein 2
c10008_g1_i1			0.23	5.38	sp|P0CP06|NACA_CRYNJ	RecName: Full=Nascent polypeptide-associated complex subunit alpha; Short=NAC-alpha; AltName: Full=Alpha-NAC
c10010_g1_i1			0.34	0	sp|O24326|VPE2_PHAVU	RecName: Full=Vacuolar-processing enzyme; AltName: Full=Pv-VPE; Flags: Precursor [Phaseolus vulgaris]
c10013_g1_i1			0.35	0
c10014_g1_i1			0.99	0	sp|Q6ZDY8|SDHA_ORYSJ	RecName: Full=Succinate dehydrogenase [ubiquinone] flavoprotein subunit, mitochondrial; AltName: Full=Flavoprotein subunit of complex II; Short=FP; Flags: Precursor [Oryza sativa Japonica Group]
c10018_g1_i1	K04079	cds.c10018_g1_i1|m.1198	0.23	0	sp|P08238|HS90B_HUMAN	RecName: Full=Heat shock protein HSP 90-beta; Short=HSP 90; AltName: Full=Heat shock 84 kDa; Short=HSP 84; Short=HSP84 [Homo sapiens]
c10019_g1_i1			1.16	0
c1002_g1_i1			0.74	0	sp|Q9SVV2|XTH26_ARATH	RecName: Full=Probable xyloglucan endotransglucosylase/hydrolase protein 26; Short=At-XTH26; Short=XTH-26; Flags: Precursor [Arabidopsis thaliana]
c10022_g1_i1			0.35	0
c10023_g1_i1			0	0	sp|Q77373|POL_HV1AN	RecName: Full=Gag-Pol polyprotein; AltName: Full=Pr160Gag-Pol; Contains: RecName: Full=Matrix protein p17; Short=MA; Contains: RecName: Full=Capsid protein p24; Short=CA; Contains: RecName: Full=Spacer peptide p2; Contains: RecName: Full=Nucleocapsid protein p7; Short=NC; Contains: RecName: Full=Transframe peptide; Short=TF; Contains: RecName: Full=p6-pol; Short=p6*; Contains: RecName: Full=Prote…
c10024_g1_i1			0.44	0
c10025_g1_i1		cds.c10025_g1_i1|m.1199	0.41	1.56	sp|D4N501|DIOX2_PAPSO	RecName: Full=Probable 2-oxoglutarate/Fe(II)-dependent dioxygenase
c10026_g1_i1			0.1	0
c1003_g1_i1			0	0
c10033_g1_i1			1.13	0	sp|A5E1W0|PAN2_LODEL	RecName: Full=PAB-dependent poly(A)-specific ribonuclease subunit PAN2; AltName: Full=PAB1P-dependent poly(A)-nuclease; AltName: Full=PAN deadenylation complex catalytic subunit 2
c10035_g1_i1			0.83	0	sp|P10978|POLX_TOBAC	RecName: Full=Retrovirus-related Pol polyprotein from transposon TNT 1-94; Includes: RecName: Full=Protease; Includes: RecName: Full=Reverse transcriptase; Includes: RecName: Full=Endonuclease [Nicotiana tabacum]
c10037_g1_i1			0.15	0	sp|P35673|GALE_ERWAM	RecName: Full=UDP-glucose 4-epimerase; AltName: Full=Galactowaldenase; AltName: Full=UDP-galactose 4-epimerase
c10037_g1_i2			0	0	sp|P35673|GALE_ERWAM	RecName: Full=UDP-glucose 4-epimerase; AltName: Full=Galactowaldenase; AltName: Full=UDP-galactose 4-epimerase
c10038_g1_i1		cds.c10038_g1_i1|m.1200	0.63	0	sp|P0CP34|NST1_CRYNJ	RecName: Full=Stress response protein NST1
c10038_g1_i2		cds.c10038_g1_i2|m.1202	0.2	0	sp|P0CP34|NST1_CRYNJ	RecName: Full=Stress response protein NST1
c1004_g1_i1			0.85	0	sp|A8I9W7|Y2841_AZOC5	RecName: Full=UPF0173 metal-dependent hydrolase AZC_2841 [Azorhizobium caulinodans ORS 571]
c10040_g1_i1	K02183	cds.c10040_g1_i1|m.1204	0.26	0	sp|P62155|CALM_XENLA	RecName: Full=Calmodulin; Short=CaM [Xenopus laevis]
c10042_g1_i1			1.81	0
c10044_g1_i1			0.88	0	sp|O66994|Y812_AQUAE	RecName: Full=Uncharacterized MscS family protein aq_812 [Aquifex aeolicus VF5]
c10045_g1_i1			1.5	0	sp|Q8W4I7|CDPKD_ARATH	RecName: Full=Calcium-dependent protein kinase 13 [Arabidopsis thaliana]
c10047_g1_i1			0.27	0	sp|Q2JIM2|RL22_SYNJB	RecName: Full=50S ribosomal protein L22 [Synechococcus sp. JA-2-3B'a(2-13)]
c10049_g1_i1			0.8	0	sp|Q0AMI8|SYR_MARMM	RecName: Full=Arginine--tRNA ligase; AltName: Full=Arginyl-tRNA synthetase; Short=ArgRS [Maricaulis maris MCS10]
c1005_g1_i1			0.46	0	sp|A4VQP1|MIAA_PSEU5	RecName: Full=tRNA dimethylallyltransferase; AltName: Full=Dimethylallyl diphosphate:tRNA dimethylallyltransferase; Short=DMAPP:tRNA dimethylallyltransferase; Short=DMATase; AltName: Full=Isopentenyl-diphosphate:tRNA isopentenyltransferase; Short=IPP transferase; Short=IPPT; Short=IPTase [Pseudomonas stutzeri A1501]
c10051_g1_i1			0.07	0
c10052_g1_i1			0.16	0	sp|Q9Y4R8|TELO2_HUMAN	RecName: Full=Telomere length regulation protein TEL2 homolog; AltName: Full=Protein clk-2 homolog; Short=hCLK2 [Homo sapiens]
c10053_g1_i1			0.26	0	sp|Q96NN9|AIFM3_HUMAN	RecName: Full=Apoptosis-inducing factor 3; AltName: Full=Apoptosis-inducing factor-like protein [Homo sapiens]
c10054_g1_i1			0.55	0	sp|Q5X119|TYSY_LEGPA	RecName: Full=Thymidylate synthase; Short=TS; Short=TSase [Legionella pneumophila str. Paris]
c10055_g1_i1			0.21	0
c10056_g1_i1			0.43	0	sp|Q12053|PKSL1_ASPPA	RecName: Full=Noranthrone synthase; AltName: Full=Aflatoxin biosynthesis polyketide synthase; Short=PKS; AltName: Full=Aflatoxin biosynthesis protein C; AltName: Full=Polyketide synthase A
c10057_g1_i1			0.29	0	sp|O64238|THYX_BPMD2	RecName: Full=Probable thymidylate synthase; Short=TS; Short=TSase; AltName: Full=Gp48 [Mycobacterium phage D29]
c10059_g1_i1	K05387	cds.c10059_g1_i1|m.1205	0.52	0	sp|Q8LGN0|GLR27_ARATH	RecName: Full=Glutamate receptor 2.7; AltName: Full=Ligand-gated ion channel 2.7; Flags: Precursor [Arabidopsis thaliana]
c10063_g1_i1			0.35	3.7	sp|A6KZ76|RNC_BACV8	RecName: Full=Ribonuclease 3; AltName: Full=Ribonuclease III; Short=RNase III [Bacteroides vulgatus ATCC 8482]
c10065_g1_i1			0.42	0
c10068_g1_i1			0.19	0	sp|P12265|BGLR_MOUSE	RecName: Full=Beta-glucuronidase; Flags: Precursor [Mus musculus]
c10071_g1_i1			0.19	0
c10071_g2_i1			0.24	0	sp|Q5WTE8|RL25_LEGPL	RecName: Full=50S ribosomal protein L25; AltName: Full=General stress protein CTC [Legionella pneumophila str. Lens]
c10072_g1_i1			0.62	0	sp|P32600|TOR2_YEAST	RecName: Full=Serine/threonine-protein kinase TOR2; AltName: Full=Dominant rapamycin resistance protein 2; AltName: Full=Phosphatidylinositol 4-kinase TOR2; Short=PI4-kinase TOR2; Short=PI4K TOR2; Short=PtdIns-4-kinase TOR2; AltName: Full=Target of rapamycin kinase 2; AltName: Full=Temperature-sensitive CSG2 suppressor protein 14 [Saccharomyces cerevisiae S288c]
c10073_g1_i1			0.23	0
c10074_g1_i1		cds.c10074_g1_i1|m.1207	0.46	0.99	sp|O13955|VAM6_SCHPO	RecName: Full=Vacuolar morphogenesis protein 6; AltName: Full=Vacuolar protein sorting-associated protein 39 [Schizosaccharomyces pombe 972h-]
c10076_g1_i1			0.19	0	sp|Q67704|RDRP_GVAIS	RecName: Full=RNA replication protein; Includes: RecName: Full=RNA-directed RNA polymerase; Includes: RecName: Full=Helicase
c10077_g1_i1			0.44	0	sp|Q9XJ35|CLPR1_ARATH	RecName: Full=ATP-dependent Clp protease proteolytic subunit-related protein 1, chloroplastic; Short=ClpR1; AltName: Full=nClpP5; Flags: Precursor [Arabidopsis thaliana]
c1008_g1_i1			0.27	0	sp|Q824B8|YBEY_CHLCV	RecName: Full=Endoribonuclease YbeY [Chlamydophila caviae GPIC]
c1008_g2_i1			0.35	0	sp|Q9DBT5|AMPD2_MOUSE	RecName: Full=AMP deaminase 2; AltName: Full=AMP deaminase isoform L [Mus musculus]
c10080_g1_i1			0.15	0
c10081_g1_i1			0.56	0	sp|Q9ZDC8|Y403_RICPR	RecName: Full=Uncharacterized protein RP403 [Rickettsia prowazekii str. Madrid E]
c10082_g1_i1			0.1	0
c10083_g1_i1			0.55	0
c10084_g1_i1			0.65	0	sp|A4SZ24|Y1524_POLSQ	RecName: Full=UPF0173 metal-dependent hydrolase Pnuc_1524 [Polynucleobacter necessarius subsp. asymbioticus QLW-P1DMWA-1]
c10084_g1_i2			0	0	sp|A4SZ24|Y1524_POLSQ	RecName: Full=UPF0173 metal-dependent hydrolase Pnuc_1524 [Polynucleobacter necessarius subsp. asymbioticus QLW-P1DMWA-1]
c10085_g1_i1			0.29	0	sp|P00655|RNAS_ASPGI	RecName: Full=Ribonuclease alpha-sarcin; AltName: Full=rRNA endonuclease; Flags: Precursor
c10087_g1_i1			0.9	0	sp|P42502|KPSF1_ECOLX	RecName: Full=Arabinose 5-phosphate isomerase KpsF; Short=API; AltName: Full=K-antigen-specific arabinose 5-phosphate isomerase; Short=K-API; AltName: Full=Polysialic acid capsule expression protein kpsF
c10089_g1_i1			0.07	0	sp|P14381|YTX2_XENLA	RecName: Full=Transposon TX1 uncharacterized 149 kDa protein; AltName: Full=ORF 2 [Xenopus laevis]
c1009_g1_i1			0.67	0	sp|O82799|NGA1_ARATH	RecName: Full=B3 domain-containing transcription factor NGA1; AltName: Full=Protein NGATHA 1 [Arabidopsis thaliana]
c10090_g1_i1			0.59	0
c10092_g1_i1			0.15	0
c10093_g1_i1			0.75	0	sp|A6X919|D19L1_MOUSE	RecName: Full=Probable C-mannosyltransferase DPY19L1; AltName: Full=Dpy-19-like protein 1; AltName: Full=Protein dpy-19 homolog 1 [Mus musculus]
c10094_g1_i1			0.28	0	sp|Q99828|CIB1_HUMAN	RecName: Full=Calcium and integrin-binding protein 1; Short=CIB; AltName: Full=Calcium- and integrin-binding protein; Short=CIBP; AltName: Full=Calmyrin; AltName: Full=DNA-PKcs-interacting protein; AltName: Full=Kinase-interacting protein; Short=KIP; AltName: Full=SNK-interacting protein 2-28; Short=SIP2-28 [Homo sapiens]
c10097_g1_i1			0.28	0
c10098_g1_i1		cds.c10098_g1_i1|m.1209	0.18	0	sp|Q8N3K9|CMYA5_HUMAN	RecName: Full=Cardiomyopathy-associated protein 5; AltName: Full=Dystrobrevin-binding protein 2; AltName: Full=Genethonin-3; AltName: Full=Myospryn; AltName: Full=SPRY domain-containing protein 2; AltName: Full=Tripartite motif-containing protein 76 [Homo sapiens]
c10100_g1_i1			0.82	0	sp|Q9T014|SPA2_ARATH	RecName: Full=Protein SPA1-RELATED 2 [Arabidopsis thaliana]
c10102_g1_i1			0	14.22	sp|A6VP17|GLGC_ACTSZ	RecName: Full=Glucose-1-phosphate adenylyltransferase; AltName: Full=ADP-glucose pyrophosphorylase; Short=ADPGlc PPase; AltName: Full=ADP-glucose synthase [Actinobacillus succinogenes 130Z]
c10103_g1_i1			0.2	0
c10104_g1_i1			0.26	1.67	sp|Q9SHH7|GSTUP_ARATH	RecName: Full=Glutathione S-transferase U25; Short=AtGSTU25; AltName: Full=GST class-tau member 25 [Arabidopsis thaliana]
c10105_g1_i1			0.26	0
c10108_g1_i1			0.23	0
c10109_g1_i1			0.2	0	sp|P41789|NTRC_SALTY	RecName: Full=Nitrogen regulation protein NR(I) [Salmonella enterica subsp. enterica serovar Typhimurium str. LT2]
c1011_g1_i1			0.43	0	sp|Q8SQN2|DHYS_ENCCU	RecName: Full=Deoxyhypusine synthase; Short=DHS
c10110_g1_i1			1	0	sp|A8T6P4|MYRIP_DANRE	RecName: Full=Rab effector MyRIP; AltName: Full=Exophilin-8; AltName: Full=Myosin VIIa- and Rab-interacting protein; AltName: Full=Synaptotagmin-like protein lacking C2 domains C; Short=SlaC2-c; Short=Slp homolog lacking C2 domains c
c10111_g1_i1			0.46	0	sp|P10978|POLX_TOBAC	RecName: Full=Retrovirus-related Pol polyprotein from transposon TNT 1-94; Includes: RecName: Full=Protease; Includes: RecName: Full=Reverse transcriptase; Includes: RecName: Full=Endonuclease [Nicotiana tabacum]
c10112_g1_i1			0.41	0	sp|Q466X7|Y3181_METBF	RecName: Full=UPF0210 protein Mbar_A3181 [Methanosarcina barkeri str. Fusaro]
c10115_g1_i1			1.45	0	sp|B2NID7|5GT_GENTR	RecName: Full=Anthocyanidin 3-O-glucoside 5-O-glucosyltransferase; AltName: Full=Anthocyanin 5-O-glucosyltransferase; Short=Gt5GT7
c10117_g1_i1			0.27	0
c10118_g1_i1			0.51	0	sp|Q80YT5|SPT20_MOUSE	RecName: Full=Spermatogenesis-associated protein 20; AltName: Full=Sperm-specific protein 411; Short=Ssp411; AltName: Full=Transcript increased in spermiogenesis 78 protein [Mus musculus]
c10118_g2_i1			0.38	0	sp|P0C2F6|RNHX1_ARATH	RecName: Full=Putative ribonuclease H protein At1g65750
c1012_g1_i1			0.89	0	sp|Q9K0W0|RECO_NEIMB	RecName: Full=DNA repair protein RecO; AltName: Full=Recombination protein O [Neisseria meningitidis MC58]
c10122_g1_i1			1.1	0	sp|Q9M015|Y5161_ARATH	RecName: Full=Uncharacterized protein At5g01610 [Arabidopsis thaliana]
c10123_g1_i1		cds.c10123_g1_i1|m.1212	0.41	0	sp|P10978|POLX_TOBAC	RecName: Full=Retrovirus-related Pol polyprotein from transposon TNT 1-94; Includes: RecName: Full=Protease; Includes: RecName: Full=Reverse transcriptase; Includes: RecName: Full=Endonuclease [Nicotiana tabacum]
c10124_g1_i1			0.27	0
c10131_g1_i1			1.55	0	sp|P25326|CATS_BOVIN	RecName: Full=Cathepsin S; Flags: Precursor [Bos taurus]
c10133_g1_i1			0.33	0	sp|A2APC3|TTLL9_MOUSE	RecName: Full=Probable tubulin polyglutamylase TTLL9; AltName: Full=Tubulin--tyrosine ligase-like protein 9 [Mus musculus]
c10134_g1_i1			0.15	0	sp|Q974N4|SYL1_SULTO	RecName: Full=Leucine--tRNA ligase 1; AltName: Full=Leucyl-tRNA synthetase 1; Short=LeuRS 1 [Sulfolobus tokodaii str. 7]
c10136_g1_i1			1.02	0	sp|B1WU13|RLMN_CYAA5	RecName: Full=Probable dual-specificity RNA methyltransferase RlmN; AltName: Full=23S rRNA (adenine(2503)-C(2))-methyltransferase; AltName: Full=23S rRNA m2A2503 methyltransferase; AltName: Full=Ribosomal RNA large subunit methyltransferase N; AltName: Full=tRNA (adenine(37)-C(2))-methyltransferase; AltName: Full=tRNA m2A37 methyltransferase [Cyanothece sp. ATCC 51142]
c10138_g1_i1			0	0
c10138_g1_i2			0	0
c10141_g1_i1			0.5	0
c10142_g1_i1			0	0	sp|Q5HPI8|Y923_STAEQ	RecName: Full=Uncharacterized protein SERP0923 [Staphylococcus epidermidis RP62A]
c10143_g1_i1			0	0
c10146_g1_i1		cds.c10146_g1_i1|m.1213	0.34	0	sp|P36828|VE7_HPV34	RecName: Full=Protein E7
c10148_g1_i1	K11267	cds.c10148_g1_i1|m.1214	0.65	0	sp|Q5F3V3|PDS5A_CHICK	RecName: Full=Sister chromatid cohesion protein PDS5 homolog A
c10148_g1_i2	K11267	cds.c10148_g1_i2|m.1216	0	0	sp|Q9HFF5|PDS5_SCHPO	RecName: Full=Sister chromatid cohesion protein pds5; AltName: Full=Precocious dissociation of sisters protein 5 [Schizosaccharomyces pombe 972h-]
c1015_g1_i1		cds.c1015_g1_i1|m.159	0.29	0	sp|B2S2U7|PROA_TREPS	RecName: Full=Gamma-glutamyl phosphate reductase; Short=GPR; AltName: Full=Glutamate-5-semialdehyde dehydrogenase; AltName: Full=Glutamyl-gamma-semialdehyde dehydrogenase; Short=GSA dehydrogenase [Treponema pallidum subsp. pallidum SS14]
c10150_g1_i1			0.79	1.63	sp|P12752|Y24K_STRGR	RecName: Full=Uncharacterized protein in phr 5'region
c10153_g1_i1			0	0	sp|P49293|PSY_CUCME	RecName: Full=Phytoene synthase, chloroplastic; AltName: Full=MEL5; Flags: Precursor
c10156_g1_i1			0.12	2.32
c10157_g1_i1			0	0	sp|Q9W5G6|OR1A_DROME	RecName: Full=Odorant receptor 1a
c10157_g1_i2			0.14	0	sp|E3DK69|PAGP_ERWSE	RecName: Full=Lipid A palmitoyltransferase PagP; AltName: Full=Lipid A acylation protein; Flags: Precursor
c10159_g1_i1			0.87	0	sp|Q9WVR8|MEN1_RAT	RecName: Full=Menin [Rattus norvegicus]
c10161_g1_i1			0.32	0	sp|P77964|SECY_SYNY3	RecName: Full=Protein translocase subunit SecY [Synechocystis sp. PCC 6803 substr. Kazusa]
c10162_g1_i1			16.7	0	sp|Q04322|GYL1_YEAST	RecName: Full=Probable GTPase-activating protein GYL1; AltName: Full=GYP5-like protein 1 [Saccharomyces cerevisiae S288c]
c10164_g1_i1			0	0	sp|Q61468|MSLN_MOUSE	RecName: Full=Mesothelin; AltName: Full=Pre-pro-megakaryocyte-potentiating factor; Contains: RecName: Full=Megakaryocyte-potentiating factor; Short=MPF; Contains: RecName: Full=Mesothelin, cleaved form; Flags: Precursor
c10166_g1_i1			0.69	0	sp|Q9M353|CHX20_ARATH	RecName: Full=Cation/H(+) antiporter 20; AltName: Full=Protein CATION/H+ EXCHANGER 20; Short=AtCHX20 [Arabidopsis thaliana]
c10167_g1_i1			0.24	0	sp|O31686|YKVU_BACSU	RecName: Full=Sporulation protein YkvU [Bacillus subtilis subsp. subtilis str. 168]
c10167_g2_i1			0	0	sp|Q9HKE4|CBIT_THEAC	RecName: Full=Probable cobalt-precorrin-6Y C(15)-methyltransferase [Thermoplasma acidophilum DSM 1728]
c10169_g1_i1			1.43	5.1
c1017_g1_i1		cds.c1017_g1_i1|m.160	0.48	14.01
c10171_g1_i1			0.52	0
c10177_g1_i1			0	0
c10179_g1_i1		cds.c10179_g1_i1|m.1218	0.32	0	sp|O82343|Y2626_ARATH	RecName: Full=BTB/POZ domain-containing protein At2g46260 [Arabidopsis thaliana]
c10179_g1_i2		cds.c10179_g1_i2|m.1219	0	0	sp|Q9FPW6|POB1_ARATH	RecName: Full=BTB/POZ domain-containing protein POB1; AltName: Full=POZ/BTB CONTAINING-PROTEIN 1; Short=AtPOB1 [Arabidopsis thaliana]
c1018_g1_i1			2.07	0	sp|Q5RDK0|ARHG9_PONAB	RecName: Full=Rho guanine nucleotide exchange factor 9; AltName: Full=Collybistin; AltName: Full=Rac/Cdc42 guanine nucleotide exchange factor 9
c10180_g1_i1			0.56	0	sp|P32375|ALN_YEAST	RecName: Full=Allantoinase [Saccharomyces cerevisiae S288c]
c10182_g1_i1			0	0	sp|Q9PK04|DAPAT_CHLMU	RecName: Full=LL-diaminopimelate aminotransferase; Short=DAP-AT; Short=DAP-aminotransferase; Short=LL-DAP-aminotransferase [Chlamydia muridarum str. Nigg]
c10183_g1_i1			0	0
c10183_g1_i2			0.97	0
c10184_g1_i1			0.06	2.2	sp|Q63IT3|DNS2_BURPS	RecName: Full=Putative deoxyribonuclease-2; AltName: Full=Deoxyribonuclease II [Burkholderia pseudomallei K96243]
c10184_g2_i1			0.21	1.41	sp|P0CG32|ZCC18_HUMAN	RecName: Full=Putative zinc finger CCHC domain-containing protein 18 [Homo sapiens]
c10185_g1_i1			0.35	0	sp|Q9D0L4|ADCK1_MOUSE	RecName: Full=Uncharacterized aarF domain-containing protein kinase 1; Flags: Precursor [Mus musculus]
c10186_g1_i1	K15015	cds.c10186_g1_i1|m.1222	1.07	0	sp|P47082|AVT1_YEAST	RecName: Full=Vacuolar amino acid transporter 1 [Saccharomyces cerevisiae S288c]
c10188_g1_i1			0.18	0	sp|B9KEN0|ENO_CAMLR	RecName: Full=Enolase; AltName: Full=2-phospho-D-glycerate hydro-lyase; AltName: Full=2-phosphoglycerate dehydratase [Campylobacter lari RM2100]
c10189_g1_i1			0	0	sp|Q4UNB4|Y093_RICFE	RecName: Full=Uncharacterized lipoprotein RF_0093; Flags: Precursor [Rickettsia felis URRWXCal2]
c1019_g1_i1			0.45	19.39
c10191_g1_i1	K01674	cds.c10191_g1_i1|m.1223	0.18	0	sp|Q84UV8|NEC3_NICLS	RecName: Full=Bifunctional monodehydroascorbate reductase and carbonic anhydrase nectarin-3; AltName: Full=Nectarin-III; Contains: RecName: Full=Nectarin-2; Flags: Precursor
c10192_g1_i1			3.65	0	sp|O14278|MU129_SCHPO	RecName: Full=Meiotically up-regulated gene 129 protein [Schizosaccharomyces pombe 972h-]
c10195_g1_i1			0	0	sp|P48752|PKG1_ADE40	RecName: Full=Packaging protein 1; AltName: Full=Packaging protein IVa2 [Human adenovirus 40]
c10197_g1_i1			0	0
c10198_g1_i1			0.53	0
c102_g1_i1			0.94	0
c1020_g1_i1			0.22	0	sp|Q9C5X4|ATX1_ARATH	RecName: Full=Histone-lysine N-methyltransferase ATX1; AltName: Full=Protein SET DOMAIN GROUP 27; AltName: Full=Trithorax-homolog protein 1; Short=TRX-homolog protein 1 [Arabidopsis thaliana]
c1020_g2_i1			0.24	0	sp|Q7NYR7|SYM_CHRVO	RecName: Full=Methionine--tRNA ligase; AltName: Full=Methionyl-tRNA synthetase; Short=MetRS [Chromobacterium violaceum ATCC 12472]
c10200_g1_i1			0.27	0	sp|O23461|ARAK_ARATH	RecName: Full=L-arabinokinase; Short=AtISA1 [Arabidopsis thaliana]
c10200_g1_i2			0.88	0	sp|O23461|ARAK_ARATH	RecName: Full=L-arabinokinase; Short=AtISA1 [Arabidopsis thaliana]
c10202_g1_i1			0.37	0	sp|A8GIP4|SYK_SERP5	RecName: Full=Lysine--tRNA ligase; AltName: Full=Lysyl-tRNA synthetase; Short=LysRS [Serratia proteamaculans 568]
c10205_g1_i1			0.77	0
c10208_g1_i1			0.36	0	sp|P0C1H7|PPIA1_RHIO9	RecName: Full=Peptidyl-prolyl cis-trans isomerase A1; Short=PPIase A1; AltName: Full=Cyclophilin A1; AltName: Full=Cyclosporin A-binding protein; AltName: Full=Rotamase A1
c1021_g1_i1			0.59	0
c10211_g1_i1			0.14	0
c10214_g1_i1			0.2	0	sp|Q72AW6|CLPB_DESVH	RecName: Full=Chaperone protein ClpB [Desulfovibrio vulgaris str. Hildenborough]
c10215_g1_i1			0.3	0	sp|C0LGS3|Y4372_ARATH	RecName: Full=Probable LRR receptor-like serine/threonine-protein kinase At4g37250; Flags: Precursor [Arabidopsis thaliana]
c10215_g1_i2		cds.c10215_g1_i2|m.1225	0.28	0	sp|Q7X8C5|WAKLB_ARATH	RecName: Full=Wall-associated receptor kinase-like 2; Flags: Precursor [Arabidopsis thaliana]
c10216_g1_i1			0.5	0	sp|P50543|S10AB_MOUSE	RecName: Full=Protein S100-A11; AltName: Full=Calgizzarin; AltName: Full=Endothelial monocyte-activating polypeptide; Short=EMAP; AltName: Full=Protein S100-C; AltName: Full=S100 calcium-binding protein A11 [Mus musculus]
c10217_g1_i1			0.3	0	sp|Q8GXG1|ASPGB_ARATH	RecName: Full=Probable isoaspartyl peptidase/L-asparaginase 2; AltName: Full=L-asparagine amidohydrolase 2; Contains: RecName: Full=Isoaspartyl peptidase/L-asparaginase 2 subunit alpha; Contains: RecName: Full=Isoaspartyl peptidase/L-asparaginase 2 subunit beta; Flags: Precursor [Arabidopsis thaliana]
c1022_g1_i1			2.15	0	sp|Q8VIM5|MYCD_MOUSE	RecName: Full=Myocardin; AltName: Full=Basic SAP coiled-coil transcription activator 2; AltName: Full=SRF cofactor protein [Mus musculus]
c10220_g1_i1			0.69	0
c10221_g1_i1			1.34	0	sp|Q91F59|VF467_IIV6	RecName: Full=Uncharacterized protein 467R [Invertebrate iridescent virus 6]
c10223_g1_i1			2.91	0	sp|Q3SJW8|HTPG_THIDA	RecName: Full=Chaperone protein HtpG; AltName: Full=Heat shock protein HtpG; AltName: Full=High temperature protein G [Thiobacillus denitrificans ATCC 25259]
c10226_g1_i1			1.71	0	sp|Q5ABX0|ATM_CANAL	RecName: Full=Serine/threonine-protein kinase TEL1; AltName: Full=ATM homolog; AltName: Full=DNA-damage checkpoint kinase TEL1; AltName: Full=Telomere length regulation protein 1 [Candida albicans SC5314]
c1023_g1_i1	K04125	cds.c1023_g1_i1|m.164	0.43	8.49	sp|Q9XHM5|G2OX2_PEA	RecName: Full=Gibberellin 2-beta-dioxygenase 2; AltName: Full=GA 2-oxidase 2; AltName: Full=Gibberellin 2-beta-hydroxylase 2; AltName: Full=Gibberellin 2-oxidase 2
c10230_g1_i1			0.44	0	sp|Q8RYD1|REM16_ARATH	RecName: Full=B3 domain-containing protein REM16; AltName: Full=Auxin response factor 36; AltName: Full=Protein REPRODUCTIVE MERISTEM 16 [Arabidopsis thaliana]
c10230_g2_i1			0.07	7.35	sp|Q8RYD1|REM16_ARATH	RecName: Full=B3 domain-containing protein REM16; AltName: Full=Auxin response factor 36; AltName: Full=Protein REPRODUCTIVE MERISTEM 16 [Arabidopsis thaliana]
c10231_g1_i1			0	5.38	sp|Q05609|CTR1_ARATH	RecName: Full=Serine/threonine-protein kinase CTR1 [Arabidopsis thaliana]
c10232_g1_i1			0.49	0	sp|Q3UMW8|CLN5_MOUSE	RecName: Full=Ceroid-lipofuscinosis neuronal protein 5 homolog; Short=Protein CLN5; Flags: Precursor
c10235_g1_i1			0.41	0	sp|Q91E95|RDRP_ROTHC	RecName: Full=RNA-directed RNA polymerase; AltName: Full=Protein VP1
c10236_g1_i1			0.18	0
c10239_g1_i1		cds.c10239_g1_i1|m.1227	0.25	2.24	sp|Q9SD02|P2C47_ARATH	RecName: Full=Probable protein phosphatase 2C 47; Short=AtPP2C47 [Arabidopsis thaliana]
c10242_g1_i1	K09631	cds.c10242_g1_i1|m.1228	0.24	0	sp|Q04756|HGFA_HUMAN	RecName: Full=Hepatocyte growth factor activator; Short=HGF activator; Short=HGFA; Contains: RecName: Full=Hepatocyte growth factor activator short chain; Contains: RecName: Full=Hepatocyte growth factor activator long chain; Flags: Precursor [Homo sapiens]
c10242_g1_i2	K09631	cds.c10242_g1_i2|m.1231	0.1	0	sp|Q04756|HGFA_HUMAN	RecName: Full=Hepatocyte growth factor activator; Short=HGF activator; Short=HGFA; Contains: RecName: Full=Hepatocyte growth factor activator short chain; Contains: RecName: Full=Hepatocyte growth factor activator long chain; Flags: Precursor [Homo sapiens]
c10243_g1_i1			6.04	4.81
c10244_g1_i1		cds.c10244_g1_i1|m.1232	0.37	0	sp|Q9CAG5|PUB7_ARATH	RecName: Full=U-box domain-containing protein 7; AltName: Full=Plant U-box protein 7 [Arabidopsis thaliana]
c10245_g1_i1		cds.c10245_g1_i1|m.1233	0.18	0	sp|Q6UW68|TM205_HUMAN	RecName: Full=Transmembrane protein 205 [Homo sapiens]
c10246_g1_i1			0.05	0	sp|Q5AAJ8|RT109_CANAL	RecName: Full=Histone acetyltransferase RTT109 [Candida albicans SC5314]
c10247_g1_i1			3.11	0	sp|Q74AT2|LOLD_GEOSL	RecName: Full=Lipoprotein-releasing system ATP-binding protein LolD [Geobacter sulfurreducens PCA]
c10248_g1_i1			0.49	0	sp|Q67VU7|BGA10_ORYSJ	RecName: Full=Putative beta-galactosidase 10; Short=Lactase 10; Flags: Precursor [Oryza sativa Japonica Group]
c1025_g1_i1		cds.c1025_g1_i1|m.165	1.1	0.87	sp|Q9SZ54|GPX7_ARATH	RecName: Full=Putative glutathione peroxidase 7, chloroplastic; Flags: Precursor [Arabidopsis thaliana]
c10250_g1_i1			1.57	0
c10253_g1_i1			0.84	0	sp|P53276|UTP8_YEAST	RecName: Full=U3 small nucleolar RNA-associated protein 8; Short=U3 snoRNA-associated protein 8; AltName: Full=U three protein 8; AltName: Full=U3 protein 8 required for transcription; AltName: Full=t-UTP8 [Saccharomyces cerevisiae S288c]
c10255_g1_i1			0	0	sp|Q6ANR2|RSMG_DESPS	RecName: Full=Ribosomal RNA small subunit methyltransferase G; AltName: Full=16S rRNA 7-methylguanosine methyltransferase; Short=16S rRNA m7G methyltransferase
c10256_g1_i1			0	0	sp|C1D702|TRPA_LARHH	RecName: Full=Tryptophan synthase alpha chain [Laribacter hongkongensis HLHK9]
c10257_g1_i1			0.09	0
c10258_g1_i1			0.62	0	sp|Q28041|ACVR1_BOVIN	RecName: Full=Activin receptor type-1; AltName: Full=Activin receptor type I; Short=ACTR-I; AltName: Full=Serine/threonine-protein kinase receptor R1; Short=SKR1; Flags: Precursor
c10259_g1_i1			0.16	0	sp|Q7NNG3|PSTB2_GLOVI	RecName: Full=Phosphate import ATP-binding protein PstB 2; AltName: Full=ABC phosphate transporter 2; AltName: Full=Phosphate-transporting ATPase 2 [Gloeobacter violaceus PCC 7421]
c1026_g1_i1			0.38	0	sp|P31630|POL2_CPSMV	RecName: Full=RNA2 polyprotein; AltName: Full=Genome polyprotein M; AltName: Full=P2; Contains: RecName: Full=Movement protein; Short=MP; Contains: RecName: Full=Large coat protein; Short=LCP; AltName: Full=Coat protein VP37; Contains: RecName: Full=Small coat protein; Short=SCP; AltName: Full=Coat protein VP23
c10260_g1_i1			0.75	0
c10263_g1_i1			0.59	0
c10266_g1_i1	K03217	cds.c10266_g1_i1|m.1236	0.45	2.89	sp|Q9SKD3|OXA1L_ARATH	RecName: Full=Mitochondrial inner membrane protein OXA1-like; Flags: Precursor [Arabidopsis thaliana]
c1027_g1_i1			0.3	0	sp|O83776|SYM_TREPA	RecName: Full=Methionine--tRNA ligase; AltName: Full=Methionyl-tRNA synthetase; Short=MetRS [Treponema pallidum subsp. pallidum str. Nichols]
c1027_g2_i1			1.02	0
c10270_g1_i1			0.37	0	sp|Q1S9I9|H2B1_MEDTR	RecName: Full=Probable histone H2B.1 [Medicago truncatula]
c10272_g1_i1			0.62	0	sp|Q86VV8|RTTN_HUMAN	RecName: Full=Rotatin [Homo sapiens]
c10273_g1_i1		cds.c10273_g1_i1|m.1237	0.07	7.87	sp|Q6GLE8|LRC28_XENTR	RecName: Full=Leucine-rich repeat-containing protein 28 [Xenopus (Silurana) tropicalis]
c10275_g1_i1			0.78	0
c10278_g1_i1			0.66	0	sp|Q9M2H6|MCC28_ARATH
c10282_g1_i1			0.32	0	sp|A9BEG7|CHLB_PROM4	RecName: Full=Light-independent protochlorophyllide reductase subunit B; Short=DPOR subunit B; Short=LI-POR subunit B [Prochlorococcus marinus str. MIT 9211]
c10283_g1_i1			0.87	0	sp|Q54VU4|Y8013_DICDI	RecName: Full=Probable serine/threonine-protein kinase DDB_G0280133 [Dictyostelium discoideum]
c10284_g1_i1			0.54	0	sp|Q9NP84|TNR12_HUMAN	RecName: Full=Tumor necrosis factor receptor superfamily member 12A; AltName: Full=Fibroblast growth factor-inducible immediate-early response protein 14; Short=FGF-inducible 14; AltName: Full=Tweak-receptor; Short=TweakR; AltName: CD_antigen=CD266; Flags: Precursor [Homo sapiens]
c10285_g1_i1			1.01	0	sp|P16435|NCPR_HUMAN	RecName: Full=NADPH--cytochrome P450 reductase; Short=CPR; Short=P450R [Homo sapiens]
c10287_g1_i1			0.42	0
c10292_g1_i1			1.28	0	sp|Q9YEA0|VATI_AERPE	RecName: Full=V-type ATP synthase subunit I; AltName: Full=V-ATPase subunit I [Aeropyrum pernix K1]
c10293_g1_i1	K05665	cds.c10293_g1_i1|m.1238	0.25	0	sp|Q9M1C7|AB9C_ARATH	RecName: Full=ABC transporter C family member 9; Short=ABC transporter ABCC.9; Short=AtABCC9; AltName: Full=ATP-energized glutathione S-conjugate pump 9; AltName: Full=Glutathione S-conjugate-transporting ATPase 9; AltName: Full=Multidrug resistance-associated protein 9 [Arabidopsis thaliana]
c10294_g1_i1			0.47	0	sp|P17801|KPRO_MAIZE	RecName: Full=Putative receptor protein kinase ZmPK1; Flags: Precursor [Zea mays]
c10295_g1_i1			0.43	0	sp|A9IXV7|MURA_BART1	RecName: Full=UDP-N-acetylglucosamine 1-carboxyvinyltransferase; AltName: Full=Enoylpyruvate transferase; AltName: Full=UDP-N-acetylglucosamine enolpyruvyl transferase; Short=EPT [Bartonella tribocorum CIP 105476]
c10296_g1_i1			0.54	0	sp|Q8D2R0|SYI_WIGBR	RecName: Full=Isoleucine--tRNA ligase; AltName: Full=Isoleucyl-tRNA synthetase; Short=IleRS [Wigglesworthia glossinidia endosymbiont of Glossina brevipalpis]
c1030_g1_i1			0.64	0
c10301_g1_i1			0	0	sp|Q7UFH9|SYA_RHOBA	RecName: Full=Alanine--tRNA ligase; AltName: Full=Alanyl-tRNA synthetase; Short=AlaRS [Rhodopirellula baltica SH 1]
c10303_g1_i1			0.37	0	sp|P51698|LINB_SPHPI	RecName: Full=Haloalkane dehalogenase; AltName: Full=1,3,4,6-tetrachloro-1,4-cyclohexadiene hydrolase; AltName: Full=1,4-TCDN chlorohydrolase
c10303_g2_i1			0.38	4.88	sp|Q9JJL8|SYSM_MOUSE	RecName: Full=Serine--tRNA ligase, mitochondrial; AltName: Full=SerRSmt; AltName: Full=Seryl-tRNA synthetase; Short=SerRS; AltName: Full=Seryl-tRNA(Ser/Sec) synthetase; Flags: Precursor [Mus musculus]
c10305_g1_i1		cds.c10305_g1_i1|m.1239	0.17	0	sp|P10978|POLX_TOBAC	RecName: Full=Retrovirus-related Pol polyprotein from transposon TNT 1-94; Includes: RecName: Full=Protease; Includes: RecName: Full=Reverse transcriptase; Includes: RecName: Full=Endonuclease [Nicotiana tabacum]
c10307_g1_i1			0.87	6.77	sp|Q0DAE8|SPL10_ORYSJ	RecName: Full=Squamosa promoter-binding-like protein 10 [Oryza sativa Japonica Group]
c10308_g1_i1			0.37	0	sp|Q8N5D6|GBGT1_HUMAN	RecName: Full=Globoside alpha-1,3-N-acetylgalactosaminyltransferase 1; AltName: Full=Forssman glycolipid synthase-like protein [Homo sapiens]
c10309_g1_i1			0.34	0	sp|Q8SS27|SYVC_ENCCU	RecName: Full=Probable valine--tRNA ligase, cytoplasmic; AltName: Full=Valyl-tRNA synthetase; Short=ValRS [Encephalitozoon cuniculi GB-M1]
c1031_g1_i1			0.25	3.42	sp|Q84TI7|HKT1_ARATH	RecName: Full=Sodium transporter HKT1; Short=AtHKT1 [Arabidopsis thaliana]
c10311_g1_i1			0	0	sp|Q15N95|NHAA1_PSEA6	RecName: Full=Na(+)/H(+) antiporter NhaA 1; AltName: Full=Sodium/proton antiporter NhaA 1
c10313_g1_i1		cds.c10313_g1_i1|m.1240	0	12.07	sp|O04164|C71A6_NEPRA	RecName: Full=Cytochrome P450 71A6
c10313_g1_i2		cds.c10313_g1_i2|m.1241	0.09	0	sp|O04164|C71A6_NEPRA	RecName: Full=Cytochrome P450 71A6
c10319_g1_i1			0.75	0	sp|P0CM30|ATG2_CRYNJ	RecName: Full=Autophagy-related protein 2 [Cryptococcus neoformans var. neoformans JEC21]
c10325_g1_i1			0	0	sp|P0C2F6|RNHX1_ARATH	RecName: Full=Putative ribonuclease H protein At1g65750
c10328_g1_i1			0.25	0	sp|Q8SJZ4|CYB_PTEHP	RecName: Full=Cytochrome b; AltName: Full=Complex III subunit 3; AltName: Full=Complex III subunit III; AltName: Full=Cytochrome b-c1 complex subunit 3; AltName: Full=Ubiquinol-cytochrome-c reductase complex cytochrome b subunit (mitochondrion) [Pteropus hypomelanus]
c10330_g1_i1			0.7	0	sp|Q7NE10|SPEA_GLOVI	RecName: Full=Biosynthetic arginine decarboxylase; Short=ADC [Gloeobacter violaceus PCC 7421]
c10331_g1_i1			0	0	sp|O54952|BRCA1_RAT	RecName: Full=Breast cancer type 1 susceptibility protein homolog
c10331_g2_i1			1.37	0	sp|P10978|POLX_TOBAC	RecName: Full=Retrovirus-related Pol polyprotein from transposon TNT 1-94; Includes: RecName: Full=Protease; Includes: RecName: Full=Reverse transcriptase; Includes: RecName: Full=Endonuclease [Nicotiana tabacum]
c10333_g1_i1			2.32	0
c10334_g1_i1			0.15	0
c10336_g1_i1			0.54	7.03	sp|Q84W41|GLR36_ARATH	RecName: Full=Glutamate receptor 3.6; AltName: Full=Ligand-gated ion channel 3.6; Flags: Precursor [Arabidopsis thaliana]
c10339_g1_i1			0.31	0	sp|Q9FFN4|BGAL6_ARATH	RecName: Full=Beta-galactosidase 6; Short=Lactase 6; Flags: Precursor [Arabidopsis thaliana]
c1034_g1_i1		cds.c1034_g1_i1|m.166	0.27	0	sp|P23154|CYPC_STRCO	RecName: Full=Putative polyketide cyclase; AltName: Full=WhiE ORF VI [Streptomyces coelicolor A3(2)]
c10340_g1_i1			0.65	0	sp|Q3TLR7|DTL_MOUSE	RecName: Full=Denticleless protein homolog; AltName: Full=Lethal(2) denticleless protein homolog; AltName: Full=Meth A retinoic acid-regulated nuclear matrix-associated protein; Short=Meth A RAMP; AltName: Full=Retinoic acid-regulated nuclear matrix-associated protein [Mus musculus]
c10340_g2_i1			0.43	0	sp|Q8BUI3|LRWD1_MOUSE	RecName: Full=Leucine-rich repeat and WD repeat-containing protein 1; AltName: Full=ORC-associated protein; Short=ORCA; AltName: Full=Origin recognition complex-associated protein [Mus musculus]
c10343_g1_i1			0.42	0	sp|Q9M1E8|SEN21_ARATH	RecName: Full=tRNA-splicing endonuclease subunit Sen2-1; AltName: Full=tRNA-intron endonuclease Sen2-1; Short=AtSen1 [Arabidopsis thaliana]
c10344_g1_i1			0.6	0	sp|Q8GYA4|CRK10_ARATH	RecName: Full=Cysteine-rich receptor-like protein kinase 10; Short=Cysteine-rich RLK10; AltName: Full=Receptor-like protein kinase 4; Flags: Precursor [Arabidopsis thaliana]
c10345_g1_i1			0.07	0	sp|P38723|COS8_YEAST	RecName: Full=Protein COS8 [Saccharomyces cerevisiae S288c]
c10346_g1_i1			0.64	0	sp|Q6FQ14|AIM39_CANGA	RecName: Full=Altered inheritance of mitochondria protein 39, mitochondrial; Flags: Precursor [Candida glabrata CBS 138]
c10349_g1_i1			0	0	sp|Q24849|MCM3_ENTHI	RecName: Full=DNA replication licensing factor MCM3
c10349_g2_i1			0.96	0	sp|P0C797|NCAP_BDVV	RecName: Full=Nucleoprotein; Short=N protein; AltName: Full=Nucleocapsid protein; AltName: Full=p38; AltName: Full=p40
c1035_g1_i1			0.52	0
c10352_g1_i1			0.51	0	sp|P15238|RPC_BP163	RecName: Full=Repressor protein C [Rhizobium phage 16-3]
c10354_g1_i1			0.13	0	sp|Q10289|FAS2_SCHPO	RecName: Full=Fatty acid synthase subunit alpha; AltName: Full=p190/210; Includes: RecName: Full=Acyl carrier; Includes: RecName: Full=3-oxoacyl-[acyl-carrier-protein] reductase; AltName: Full=Beta-ketoacyl reductase; Includes: RecName: Full=3-oxoacyl-[acyl-carrier-protein] synthase; AltName: Full=Beta-ketoacyl synthase [Schizosaccharomyces pombe 972h-]
c10355_g1_i1			0.54	0	sp|Q0IHW6|KAL1L_XENTR	RecName: Full=KAT8 regulatory NSL complex subunit 1-like protein
c10356_g1_i1			0.25	0	sp|Q3TRM4|PLPL6_MOUSE	RecName: Full=Neuropathy target esterase; AltName: Full=Patatin-like phospholipase domain-containing protein 6 [Mus musculus]
c10357_g1_i1			0.2	0	sp|Q021Y7|SYC_SOLUE	RecName: Full=Cysteine--tRNA ligase; AltName: Full=Cysteinyl-tRNA synthetase; Short=CysRS [Candidatus Solibacter usitatus Ellin6076]
c10358_g1_i1			0	0	sp|P11032|GRAA_MOUSE	RecName: Full=Granzyme A; AltName: Full=Autocrine thymic lymphoma granzyme-like serine protease; AltName: Full=CTLA-3; AltName: Full=Fragmentin-1; AltName: Full=T cell-specific serine protease 1; Short=TSP-1; Flags: Precursor [Mus musculus]
c10359_g1_i1		cds.c10359_g1_i1|m.1242	0.41	0	sp|B0SW62|RUTD_CAUSK	RecName: Full=Putative aminoacrylate hydrolase RutD; AltName: Full=Aminohydrolase [Caulobacter sp. K31]
c1036_g1_i1		cds.c1036_g1_i1|m.167	0.05	32.2	sp|O04847|DV4H_CATRO	RecName: Full=Deacetoxyvindoline 4-hydroxylase [Catharanthus roseus]
c10360_g1_i1			0.27	0	sp|Q7ZUC7|PGES2_DANRE	RecName: Full=Prostaglandin E synthase 2; AltName: Full=Microsomal prostaglandin E synthase 2; Short=mPGES-2 [Danio rerio]
c10364_g1_i1			0.84	0	sp|Q08156|KIT_CHICK	RecName: Full=Mast/stem cell growth factor receptor Kit; Short=SCFR; AltName: Full=Proto-oncogene c-Kit; AltName: Full=Tyrosine-protein kinase Kit; Flags: Precursor
c10366_g1_i1			0.34	0	sp|Q8A476|RL3_BACTN	RecName: Full=50S ribosomal protein L3 [Bacteroides thetaiotaomicron VPI-5482]
c10367_g1_i1			0.52	0
c10368_g1_i1			0.91	0	sp|A8AP56|AAS_CITK8	RecName: Full=Bifunctional protein Aas; Includes: RecName: Full=2-acylglycerophosphoethanolamine acyltransferase; AltName: Full=2-acyl-GPE acyltransferase; AltName: Full=Acyl-[acyl-carrier-protein]--phospholipid O-acyltransferase; Includes: RecName: Full=Acyl-[acyl-carrier-protein] synthetase; AltName: Full=Acyl-ACP synthetase; AltName: Full=Long-chain-fatty-acid--[acyl-carrier-protein] ligase [C…
c1037_g1_i1			0.36	0	sp|A5E708|NTE1_LODEL	RecName: Full=Lysophospholipase NTE1; AltName: Full=Intracellular phospholipase B; AltName: Full=Neuropathy target esterase homolog
c10370_g1_i1			0.77	0	sp|Q3B144|ATPD_PELLD	RecName: Full=ATP synthase subunit delta; AltName: Full=ATP synthase F(1) sector subunit delta; AltName: Full=F-type ATPase subunit delta; Short=F-ATPase subunit delta [Chlorobium luteolum DSM 273]
c10374_g1_i1			0.47	0	sp|A7HM80|COAX_FERNB	RecName: Full=Type III pantothenate kinase; AltName: Full=PanK-III; AltName: Full=Pantothenic acid kinase [Fervidobacterium nodosum Rt17-B1]
c10375_g1_i1		cds.c10375_g1_i1|m.1243	0.29	2.75	sp|Q6NGD7|SYI_CORDI	RecName: Full=Isoleucine--tRNA ligase; AltName: Full=Isoleucyl-tRNA synthetase; Short=IleRS [Corynebacterium diphtheriae NCTC 13129]
c10380_g1_i1			0.26	2.43	sp|P01489|SCX4_LEIQU	RecName: Full=Alpha-toxin Lqq4; AltName: Full=Lqq IV; Short=LqqIV; AltName: Full=Toxin IV
c10381_g1_i1		cds.c10381_g1_i1|m.1244	0.22	0	sp|P82930|RT34_HUMAN	RecName: Full=28S ribosomal protein S34, mitochondrial; Short=MRP-S34; Short=S34mt [Homo sapiens]
c10385_g1_i1			0.59	0	sp|Q9R283|TRPC2_RAT	RecName: Full=Short transient receptor potential channel 2; Short=TrpC2; AltName: Full=Transient receptor protein 2; Short=TRP-2; Short=rTrp2 [Rattus norvegicus]
c10387_g1_i1			0.31	0	sp|Q9XJQ4|NING_BPP21	RecName: Full=Protein ninG
c10388_g1_i1			0.26	0	sp|Q8YS26|GSA_NOSS1	RecName: Full=Glutamate-1-semialdehyde 2,1-aminomutase; Short=GSA; AltName: Full=Glutamate-1-semialdehyde aminotransferase; Short=GSA-AT [Nostoc sp. PCC 7120]
c10392_g1_i1			2.48	8.31	sp|Q5ZKW8|HDX_CHICK	RecName: Full=Highly divergent homeobox
c10392_g1_i2			0.54	0	sp|Q9UBL3|ASH2L_HUMAN	RecName: Full=Set1/Ash2 histone methyltransferase complex subunit ASH2; AltName: Full=ASH2-like protein [Homo sapiens]
c10397_g1_i1			0.75	0	sp|Q9V6D6|CP301_DROME	RecName: Full=Probable cytochrome P450 301a1, mitochondrial; AltName: Full=CYPCCCIA1; Flags: Precursor
c10399_g1_i1			1.18	0
c10400_g1_i1			0.37	0
c10402_g1_i1			0.31	0	sp|P92519|M810_ARATH	RecName: Full=Uncharacterized mitochondrial protein AtMg00810; AltName: Full=ORF240b (mitochondrion) [Arabidopsis thaliana]
c10404_g1_i1			0.34	0
c10405_g1_i1			0.37	0	sp|P39358|YJHG_ECOLI	RecName: Full=Uncharacterized protein YjhG [Escherichia coli K-12]
c10407_g1_i1			1.27	0
c10408_g1_i1			0.8	0	sp|P10978|POLX_TOBAC	RecName: Full=Retrovirus-related Pol polyprotein from transposon TNT 1-94; Includes: RecName: Full=Protease; Includes: RecName: Full=Reverse transcriptase; Includes: RecName: Full=Endonuclease [Nicotiana tabacum]
c10408_g2_i1			0	0	sp|P10978|POLX_TOBAC	RecName: Full=Retrovirus-related Pol polyprotein from transposon TNT 1-94; Includes: RecName: Full=Protease; Includes: RecName: Full=Reverse transcriptase; Includes: RecName: Full=Endonuclease [Nicotiana tabacum]
c10412_g1_i1			2.52	0
c10415_g1_i1			0.28	0	sp|Q9SYQ8|CLV1_ARATH	RecName: Full=Receptor protein kinase CLAVATA1; Flags: Precursor [Arabidopsis thaliana]
c10415_g2_i1			0	0	sp|B0S2F8|RL25_FINM2	RecName: Full=50S ribosomal protein L25; AltName: Full=General stress protein CTC [Finegoldia magna ATCC 29328]
c10416_g1_i1			0.43	0	sp|Q6ZMW3|EMAL6_HUMAN	RecName: Full=Echinoderm microtubule-associated protein-like 6; Short=EMAP-6; AltName: Full=Echinoderm microtubule-associated protein-like 5-like [Homo sapiens]
c10418_g1_i1			0.36	0	sp|Q5FGY8|SYS_EHRRG	RecName: Full=Serine--tRNA ligase; AltName: Full=Seryl-tRNA synthetase; Short=SerRS; AltName: Full=Seryl-tRNA(Ser/Sec) synthetase [Ehrlichia ruminantium str. Gardel]
c10419_g1_i1			0.47	0	sp|A9UMP7|ENO4_XENLA	RecName: Full=Enolase-like protein ENO4
c1042_g1_i1			0.36	0	sp|O54990|PROM1_MOUSE	RecName: Full=Prominin-1; AltName: Full=Antigen AC133 homolog; AltName: Full=Prominin-like protein 1; AltName: CD_antigen=CD133; Flags: Precursor [Mus musculus]
c10420_g1_i1			0.71	0	sp|P31226|SAX_LITCT	RecName: Full=Saxiphilin; Short=SAX; Flags: Precursor
c10421_g1_i1		cds.c10421_g1_i1|m.1248	0.42	2.42	sp|Q8LE98|ICR1_ARATH	RecName: Full=Interactor of constitutive active ROPs 1; AltName: Full=ROP-interactive partner 1 [Arabidopsis thaliana]
c10422_g1_i1			0.37	0	sp|B1JJB5|KATG_YERPY	RecName: Full=Catalase-peroxidase; Short=CP; AltName: Full=Peroxidase/catalase; Flags: Precursor [Yersinia pseudotuberculosis YPIII]
c10425_g1_i1			0.19	0	sp|P40633|TBG_COCH5	RecName: Full=Tubulin gamma chain; AltName: Full=Gamma-tubulin
c10427_g1_i1		cds.c10427_g1_i1|m.1250	0.63	0	sp|P25517|CX5_NAJMO	RecName: Full=Cytotoxin 5; AltName: Full=CTX V
c10429_g1_i1			0	64.57	sp|P14250|GUN3_FIBSS	RecName: Full=Endoglucanase 3; AltName: Full=Cellulase 3; AltName: Full=Endo-1,4-beta-glucanase 3; Short=EG3; Flags: Precursor [Fibrobacter succinogenes subsp. succinogenes S85]
c1043_g1_i1			0.34	0
c1043_g2_i1			0.43	0	sp|Q7XJL2|GLR31_ARATH	RecName: Full=Glutamate receptor 3.1; Short=AtGLR2; AltName: Full=Ligand-gated ion channel 3.1; Flags: Precursor [Arabidopsis thaliana]
c10430_g1_i1			1.06	0	sp|Q39067|CCB12_ARATH	RecName: Full=Cyclin-B1-2; AltName: Full=Cyc1b-At; AltName: Full=Cyclin-1b; AltName: Full=G2/mitotic-specific cyclin-B1-2; Short=CycB1;2 [Arabidopsis thaliana]
c10432_g1_i1		cds.c10432_g1_i1|m.1251	0.43	0	sp|P0C2F6|RNHX1_ARATH	RecName: Full=Putative ribonuclease H protein At1g65750
c10432_g2_i1		cds.c10432_g2_i1|m.1252	0.18	0	sp|P0C2F6|RNHX1_ARATH	RecName: Full=Putative ribonuclease H protein At1g65750
c10433_g1_i1			1.48	0
c10434_g1_i1			0.93	0
c10435_g1_i1			0.47	0
c10436_g1_i1			0.75	0
c10437_g1_i1			1.28	0	sp|A2BL82|PELO_HYPBU	RecName: Full=Protein pelota homolog [Hyperthermus butylicus DSM 5456]
c10439_g1_i1			1.46	0	sp|A9JR23|L_TAMVU	RecName: Full=RNA-directed RNA polymerase L; Short=Protein L; AltName: Full=Large structural protein; AltName: Full=Replicase; AltName: Full=Transcriptase
c1044_g1_i1		cds.c1044_g1_i1|m.169	0.31	0	sp|P37119|C71A3_SOLME	RecName: Full=Cytochrome P450 71A3; AltName: Full=CYPLXXIA3; AltName: Full=Cytochrome P-450EG3
c1044_g2_i1			1.06	0	sp|Q9STK7|C71AQ_ARATH	RecName: Full=Cytochrome P450 71A26 [Arabidopsis thaliana]
c10440_g1_i1			0.22	0	sp|P03911|NU4M_MOUSE	RecName: Full=NADH-ubiquinone oxidoreductase chain 4; AltName: Full=NADH dehydrogenase subunit 4 (mitochondrion) [Mus musculus]
c10442_g1_i1			0.33	0	sp|Q5JD25|RUBPS_THEKO	RecName: Full=Putative ribose 1,5-bisphosphate isomerase; AltName: Full=Ribulose 1,5-bisphosphate synthase; Short=RuBP synthase [Thermococcus kodakarensis KOD1]
c10445_g1_i1		cds.c10445_g1_i1|m.1253	0.43	0	sp|Q40250|RBS_LACSA	RecName: Full=Ribulose bisphosphate carboxylase small chain, chloroplastic; Short=RuBisCO small subunit; Flags: Precursor
c10445_g2_i1			0.53	0	sp|Q12275|YO093_YEAST	RecName: Full=Uncharacterized protein YOR093C [Saccharomyces cerevisiae S288c]
c10446_g1_i1			0	11.88	sp|P57721|PCBP3_HUMAN	RecName: Full=Poly(rC)-binding protein 3; AltName: Full=Alpha-CP3 [Homo sapiens]
c10446_g1_i2			0	11.95	sp|Q8D4B4|RLMC_VIBVU	RecName: Full=23S rRNA (uracil(747)-C(5))-methyltransferase RlmC; AltName: Full=23S rRNA(m5U747)-methyltransferase [Vibrio vulnificus CMCP6]
c10448_g1_i1			1.09	0
c1045_g1_i1	K11593	cds.c1045_g1_i1|m.170	0.42	0	sp|O04379|AGO1_ARATH	RecName: Full=Protein argonaute 1 [Arabidopsis thaliana]
c10450_g1_i1		cds.c10450_g1_i1|m.1255	0.17	0	sp|P14381|YTX2_XENLA	RecName: Full=Transposon TX1 uncharacterized 149 kDa protein; AltName: Full=ORF 2 [Xenopus laevis]
c10453_g1_i1			0.79	0	sp|Q3B2F0|QUEF_PELLD	RecName: Full=NADPH-dependent 7-cyano-7-deazaguanine reductase; AltName: Full=7-cyano-7-carbaguanine reductase; AltName: Full=NADPH-dependent nitrile oxidoreductase; AltName: Full=PreQ(0) reductase [Chlorobium luteolum DSM 273]
c10453_g1_i2			0	0	sp|Q2SFI6|GCSP_HAHCH	RecName: Full=Glycine dehydrogenase (decarboxylating); AltName: Full=Glycine cleavage system P-protein; AltName: Full=Glycine decarboxylase; AltName: Full=Glycine dehydrogenase (aminomethyl-transferring) [Hahella chejuensis KCTC 2396]
c10457_g1_i1	K08737	cds.c10457_g1_i1|m.1256	0.63	0	sp|Q9SMV7|MSH7_ARATH	RecName: Full=DNA mismatch repair protein MSH7; Short=AtMSH7; AltName: Full=MutS protein homolog 7 [Arabidopsis thaliana]
c10458_g1_i1	K03781	cds.c10458_g1_i1|m.1258	0.46	0	sp|Q9XHH3|CATA2_SOLLC	RecName: Full=Catalase isozyme 2
c10459_g1_i1			0.06	2.39
c10463_g1_i1		cds.c10463_g1_i1|m.1259	0.45	0
c10464_g1_i1	K09874	cds.c10464_g1_i1|m.1260	0.54	0	sp|P49173|NIP1_NICAL	RecName: Full=Probable aquaporin NIP-type; AltName: Full=Pollen-specific membrane integral protein
c10467_g1_i1			0	0	sp|Q6NPN5|FK113_ARATH	RecName: Full=F-box/kelch-repeat protein At5g26960 [Arabidopsis thaliana]
c10468_g1_i1			0.67	0	sp|P13832|MRLCA_RAT	RecName: Full=Myosin regulatory light chain RLC-A; Short=Myosin RLC-A; AltName: Full=Myosin regulatory light chain 2-A, smooth muscle isoform [Rattus norvegicus]
c10470_g1_i1		cds.c10470_g1_i1|m.1262	0.36	0	sp|Q9FF86|DCR_ARATH	RecName: Full=BAHD acyltransferase DCR; AltName: Full=Protein DEFECTIVE IN CUTICULAR RIDGES; AltName: Full=Protein PERMEABLE LEAVES 3 [Arabidopsis thaliana]
c10471_g1_i1			1.05	0
c10471_g1_i2			1.12	0	sp|P89430|UL07_HHV2H	RecName: Full=Virion egress protein UL7 [Human herpesvirus 2 strain HG52]
c10472_g1_i1			0.42	0
c10473_g1_i1			0.36	0
c10475_g1_i1			0	11.03	sp|Q9C8U9|P2A04_ARATH	RecName: Full=Uncharacterized protein PHLOEM PROTEIN 2-LIKE A4; Short=AtPP2-A4 [Arabidopsis thaliana]
c10476_g1_i1			0.84	0	sp|Q9RRW3|PTH_DEIRA	RecName: Full=Peptidyl-tRNA hydrolase; Short=PTH [Deinococcus radiodurans R1]
c10477_g1_i1			0.22	0	sp|Q5R4D0|MCP_PONAB	RecName: Full=Membrane cofactor protein; AltName: CD_antigen=CD46; Flags: Precursor
c10478_g1_i1		cds.c10478_g1_i1|m.1263	0.36	0	sp|P04146|COPIA_DROME	RecName: Full=Copia protein; AltName: Full=Gag-int-pol protein; Contains: RecName: Full=Copia VLP protein; Contains: RecName: Full=Copia protease [Drosophila melanogaster]
c10478_g2_i1		cds.c10478_g2_i1|m.1264	0.44	0	sp|P92519|M810_ARATH	RecName: Full=Uncharacterized mitochondrial protein AtMg00810; AltName: Full=ORF240b (mitochondrion) [Arabidopsis thaliana]
c1048_g1_i1			0.84	0	sp|Q0P670|CQ074_HUMAN	RecName: Full=Uncharacterized protein C17orf74
c10480_g1_i1			0.23	0	sp|P54164|YPEP_BACSU	RecName: Full=Uncharacterized protein YpeP [Bacillus subtilis subsp. subtilis str. 168]
c10482_g1_i1			0.16	0
c10484_g1_i1			0	0	sp|Q8D274|IPYR_WIGBR	RecName: Full=Inorganic pyrophosphatase; AltName: Full=Pyrophosphate phospho-hydrolase; Short=PPase [Wigglesworthia glossinidia endosymbiont of Glossina brevipalpis]
c10487_g1_i1		cds.c10487_g1_i1|m.1266	0.45	0	sp|Q66JF3|MKNK1_XENTR	RecName: Full=MAP kinase-interacting serine/threonine-protein kinase 1; AltName: Full=MAP kinase signal-integrating kinase 1; Short=MAPK signal-integrating kinase 1; Short=Mnk1
c10487_g1_i2			0.2	0	sp|P93293|M300_ARATH	RecName: Full=Uncharacterized mitochondrial protein AtMg00300; AltName: Full=ORF1451; AltName: Full=ORF145a
c10489_g1_i1			0.26	0	sp|Q971X1|SYR_SULTO	RecName: Full=Arginine--tRNA ligase; AltName: Full=Arginyl-tRNA synthetase; Short=ArgRS [Sulfolobus tokodaii str. 7]
c10491_g1_i1			0	0	sp|P0C2F6|RNHX1_ARATH	RecName: Full=Putative ribonuclease H protein At1g65750
c10491_g1_i2			0.32	0	sp|P0C2F6|RNHX1_ARATH	RecName: Full=Putative ribonuclease H protein At1g65750
c10492_g1_i1			0.16	0	sp|P27437|CAPSD_MEVA	RecName: Full=Capsid protein VP1; AltName: Full=Coat protein VP1; Contains: RecName: Full=Capsid protein VP2; AltName: Full=Coat protein VP2
c10496_g1_i1			0.67	0	sp|O28599|G1PDH_ARCFU	RecName: Full=Glycerol-1-phosphate dehydrogenase [NAD(P)+]; Short=G1P dehydrogenase; Short=G1PDH; AltName: Full=Enantiomeric glycerophosphate synthase; AltName: Full=sn-glycerol-1-phosphate dehydrogenase [Archaeoglobus fulgidus DSM 4304]
c10497_g1_i1			0.25	4.67	sp|A8Z664|RS12_SULMW	RecName: Full=30S ribosomal protein S12 [Candidatus Sulcia muelleri GWSS]
c10498_g1_i1			0.34	0	sp|Q8LPG9|IQD14_ARATH	RecName: Full=Protein IQ-DOMAIN 14 [Arabidopsis thaliana]
c10499_g1_i1			0.46	0
c1050_g1_i1			1.04	0	sp|B8AJT9|MRS2I_ORYSI	RecName: Full=Magnesium transporter MRS2-I
c10501_g1_i1			1.66	0
c10502_g1_i1			0.51	0
c10504_g1_i1			0.52	0	sp|P61396|GSHB_RHOPA	RecName: Full=Glutathione synthetase; AltName: Full=GSH synthetase; Short=GSH-S; Short=GSHase; AltName: Full=Glutathione synthase [Rhodopseudomonas palustris CGA009]
c10505_g1_i1			0.25	0	sp|P0CK09|MVP_TEV	RecName: Full=P3N-PIPO polyprotein; Contains: RecName: Full=P1 proteinase; AltName: Full=N-terminal protein; Contains: RecName: Full=Helper component proteinase; Short=HC-pro; Contains: RecName: Full=Movement protein P3N-PIPO; AltName: Full=Pretty interesting potyviridae ORF; Short=PIPO [Tobacco etch virus]
c10506_g1_i1			0.89	0	sp|Q6FX31|RSA3_CANGA	RecName: Full=Ribosome assembly protein 3 [Candida glabrata CBS 138]
c10509_g1_i1			0.1	0	sp|P0C2F6|RNHX1_ARATH	RecName: Full=Putative ribonuclease H protein At1g65750
c1051_g1_i1			0.42	0	sp|Q66GP0|Y5738_ARATH	RecName: Full=BTB/POZ domain-containing protein At5g67385 [Arabidopsis thaliana]
c10510_g1_i1			0.23	0
c10511_g1_i1			1.04	0	sp|P10978|POLX_TOBAC	RecName: Full=Retrovirus-related Pol polyprotein from transposon TNT 1-94; Includes: RecName: Full=Protease; Includes: RecName: Full=Reverse transcriptase; Includes: RecName: Full=Endonuclease [Nicotiana tabacum]
c10512_g1_i1		cds.c10512_g1_i1|m.1267	1.01	0	sp|Q54U87|DHKA_DICDI	RecName: Full=Hybrid signal transduction histidine kinase A [Dictyostelium discoideum]
c10512_g1_i2		cds.c10512_g1_i2|m.1269	0.25	0	sp|Q6NXK5|DUS11_MOUSE	RecName: Full=RNA/RNP complex-1-interacting phosphatase; AltName: Full=Dual specificity protein phosphatase 11; AltName: Full=Phosphatase that interacts with RNA/RNP complex 1 [Mus musculus]
c10515_g1_i1			1.03	0	sp|Q8G969|HCP_PHOPO	RecName: Full=Hydroxylamine reductase; AltName: Full=Hybrid-cluster protein; Short=HCP
c10516_g1_i1		cds.c10516_g1_i1|m.1270	0.36	0	sp|Q9SH58|MAKR2_ARATH	RecName: Full=Probable membrane-associated kinase regulator 2 [Arabidopsis thaliana]
c10518_g1_i1		cds.c10518_g1_i1|m.1271	0.76	0	sp|Q9FME0|RFA1D_ARATH	RecName: Full=Replication protein A 70 kDa DNA-binding subunit D; Short=AtRPA70D; AltName: Full=AtRPA1-4; AltName: Full=Replication factor A protein 1D; AltName: Full=Replication protein A 1D; Short=AtRPA1D [Arabidopsis thaliana]
c1052_g1_i1			0.71	0
c1052_g2_i1			0.72	0	sp|Q9LYT5|PME35_ARATH	RecName: Full=Probable pectinesterase/pectinesterase inhibitor 35; Includes: RecName: Full=Pectinesterase inhibitor 35; AltName: Full=Pectin methylesterase inhibitor 35; Includes: RecName: Full=Pectinesterase 35; Short=PE 35; AltName: Full=Pectin methylesterase 35; Short=AtPME35; Flags: Precursor [Arabidopsis thaliana]
c10520_g1_i1			0.46	0
c10521_g1_i1			0.16	0	sp|B4Q0P3|SWS_DROYA	RecName: Full=Neuropathy target esterase sws; AltName: Full=Swiss cheese
c10522_g1_i1		cds.c10522_g1_i1|m.1272	0.31	0	sp|Q7LHG5|YI31B_YEAST	RecName: Full=Transposon Ty3-I Gag-Pol polyprotein; AltName: Full=Gag3-Pol3; AltName: Full=Transposon Ty3-2 TYA-TYB polyprotein; Contains: RecName: Full=Capsid protein; Short=CA; AltName: Full=p24; Contains: RecName: Full=Spacer peptide p3; Contains: RecName: Full=Nucleocapsid protein p11; Short=NC; Contains: RecName: Full=Ty3 protease; Short=PR; AltName: Full=p16; Contains: RecName: Full=Spacer …
c10522_g2_i1			0.43	0	sp|Q9VT28|FRY_DROME	RecName: Full=Protein furry [Drosophila melanogaster]
c10523_g1_i1		cds.c10523_g1_i1|m.1273	1.33	0	sp|P85076|PME_ACTDE	RecName: Full=Pectinesterase; Short=PE; AltName: Full=Pectin methylesterase
c10524_g1_i1			5.61	0	sp|P03184|UL32_EBVB9	RecName: Full=Packaging protein UL32 homolog [Human herpesvirus 4 (strain B95-8)]
c10527_g1_i1			0.46	5.12
c10528_g1_i1			0.95	0	sp|Q317R3|SYDND_DESDG	RecName: Full=Aspartate--tRNA ligase; AltName: Full=Aspartyl-tRNA synthetase; Short=AspRS [Desulfovibrio alaskensis G20]
c10528_g2_i1		cds.c10528_g2_i1|m.1274	0.4	0	sp|A7NK01|PTH_ROSCS	RecName: Full=Peptidyl-tRNA hydrolase; Short=PTH [Roseiflexus castenholzii DSM 13941]
c10530_g1_i1		cds.c10530_g1_i1|m.1275	0.47	0	sp|P54162|RNHL_BACSU	RecName: Full=14.7 kDa ribonuclease H-like protein [Bacillus subtilis subsp. subtilis str. 168]
c10530_g2_i1			0.44	0	sp|Q1GRK2|ADE_SPHAL	RecName: Full=Adenine deaminase; Short=ADE; AltName: Full=Adenine aminohydrolase; Short=AAH [Sphingopyxis alaskensis RB2256]
c10531_g1_i1			1.47	0	sp|Q0UPL5|PAN2_PHANO	RecName: Full=PAB-dependent poly(A)-specific ribonuclease subunit PAN2; AltName: Full=PAB1P-dependent poly(A)-nuclease; AltName: Full=PAN deadenylation complex catalytic subunit 2
c10533_g1_i1			0.46	0
c10534_g1_i1		cds.c10534_g1_i1|m.1276	0.31	6.25	sp|P08548|LIN1_NYCCO	RecName: Full=LINE-1 reverse transcriptase homolog
c10535_g1_i1			0.34	0	sp|P40969|CBF3B_YEAST	RecName: Full=Centromere DNA-binding protein complex CBF3 subunit B; Short=Centromere protein 3 [Saccharomyces cerevisiae S288c]
c10536_g1_i1			0.38	0	sp|Q9C7A2|Y3236_ARATH	RecName: Full=Ankyrin repeat-containing protein At3g12360 [Arabidopsis thaliana]
c10537_g1_i1			0.98	0	sp|Q9SE93|PNAE_RAUSE	RecName: Full=Polyneuridine-aldehyde esterase; AltName: Full=Polyneuridine aldehyde esterase; Flags: Precursor [Rauvolfia serpentina]
c10537_g2_i1			0.5	0
c10538_g1_i1			1.15	0	sp|Q2Y636|MURD_NITMU	RecName: Full=UDP-N-acetylmuramoylalanine--D-glutamate ligase; AltName: Full=D-glutamic acid-adding enzyme; AltName: Full=UDP-N-acetylmuramoyl-L-alanyl-D-glutamate synthetase [Nitrosospira multiformis ATCC 25196]
c10540_g1_i1			0.81	0
c10541_g1_i1			4.81	0	sp|P26585|HMGL_SOYBN	RecName: Full=HMG1/2-like protein; AltName: Full=Protein SB11
c10541_g2_i1		cds.c10541_g2_i1|m.1277	2.11	6.44	sp|Q42344|HMGB4_ARATH	RecName: Full=High mobility group B protein 4; AltName: Full=High mobility group protein G; Short=AtHMGgamma; Short=HMG gamma; AltName: Full=Nucleosome/chromatin assembly factor group D 04; Short=Nucleosome/chromatin assembly factor group D 4 [Arabidopsis thaliana]
c10542_g1_i1			0.47	0	sp|Q58036|Y619_METJA	RecName: Full=Uncharacterized protein MJ0619 [Methanocaldococcus jannaschii DSM 2661]
c10544_g1_i1			0	0	sp|Q8GXJ4|GLR34_ARATH	RecName: Full=Glutamate receptor 3.4; Short=AtGLR4; AltName: Full=Ligand-gated ion channel 3.4; Flags: Precursor [Arabidopsis thaliana]
c10546_g1_i1			0.45	0	sp|O15354|GPR37_HUMAN	RecName: Full=Prosaposin receptor GPR37; AltName: Full=Endothelin B receptor-like protein 1; Short=ETBR-LP-1; AltName: Full=G-protein coupled receptor 37; AltName: Full=Parkin-associated endothelin receptor-like receptor; Short=PAELR; Flags: Precursor
c1055_g1_i1			2.54	0
c10550_g1_i1		cds.c10550_g1_i1|m.1278	0.33	0	sp|Q9Z2E2|MBD1_MOUSE	RecName: Full=Methyl-CpG-binding domain protein 1; AltName: Full=Methyl-CpG-binding protein MBD1
c10552_g1_i1		cds.c10552_g1_i1|m.1279	0.48	0	sp|P0C2F6|RNHX1_ARATH	RecName: Full=Putative ribonuclease H protein At1g65750
c10554_g1_i1		cds.c10554_g1_i1|m.1280	0.4	0	sp|Q9SVL0|ZHD7_ARATH	RecName: Full=Zinc-finger homeodomain protein 7; Short=AtZHD7; AltName: Full=Homeobox protein 28; Short=AtHB-28 [Arabidopsis thaliana]
c10555_g1_i1			0.11	19.29	sp|Q6DKE9|GMPAA_XENLA	RecName: Full=Mannose-1-phosphate guanyltransferase alpha-A; AltName: Full=GDP-mannose pyrophosphorylase A-A; AltName: Full=GTP-mannose-1-phosphate guanylyltransferase subunit alpha-A
c10557_g1_i1			0.34	0	sp|B2ULP2|HEM1_AKKM8	RecName: Full=Glutamyl-tRNA reductase; Short=GluTR [Akkermansia muciniphila ATCC BAA-835]
c10558_g1_i1			0.79	0	sp|P37970|RPOF_STRAU	RecName: Full=RNA polymerase sigma-F factor
c10559_g1_i1			0.72	0
c10559_g1_i2			0.05	0
c1056_g1_i1			0.21	0	sp|Q2UGN1|CYM1_ASPOR	RecName: Full=Mitochondrial presequence protease [Aspergillus oryzae RIB40]
c10560_g1_i1			0.62	0	sp|Q1RH22|Y1261_RICBR	RecName: Full=Uncharacterized lipoprotein RBE_1261; Flags: Precursor [Rickettsia bellii RML369-C]
c10563_g1_i1			0.9	0	sp|Q9LJI2|CCX3_ARATH	RecName: Full=Cation/calcium exchanger 3; Short=AtCCX3; AltName: Full=Protein CATION CALCIUM EXCHANGER 3; AltName: Full=Protein CATION EXCHANGER 9 [Arabidopsis thaliana]
c10564_g1_i1			0.24	0
c10564_g2_i1			0	0	sp|Q8CZE8|GLGB_OCEIH	RecName: Full=1,4-alpha-glucan branching enzyme GlgB; AltName: Full=1,4-alpha-D-glucan:1,4-alpha-D-glucan 6-glucosyl-transferase; AltName: Full=Alpha-(1->4)-glucan branching enzyme; AltName: Full=Glycogen branching enzyme; Short=BE [Oceanobacillus iheyensis HTE831]
c10566_g1_i1		cds.c10566_g1_i1|m.1283	0.36	0	sp|Q126S5|PDXH_POLSJ	RecName: Full=Pyridoxine/pyridoxamine 5'-phosphate oxidase; AltName: Full=PNP/PMP oxidase; Short=PNPOx; AltName: Full=Pyridoxal 5'-phosphate synthase [Polaromonas sp. JS666]
c10567_g1_i1			0.47	0	sp|P76042|YCJN_ECOLI	RecName: Full=Putative ABC transporter periplasmic-binding protein YcjN; Flags: Precursor [Escherichia coli K-12]
c10568_g1_i1			0.53	0	sp|P32582|CBS_YEAST	RecName: Full=Cystathionine beta-synthase; AltName: Full=Beta-thionase; AltName: Full=Serine sulfhydrase; AltName: Full=Sulfur transfer protein 4 [Saccharomyces cerevisiae S288c]
c10569_g1_i1			0.38	0
c1057_g1_i1			0.38	0	sp|Q9NL29|EAT20_CAEEL	RecName: Full=Abnormal pharyngeal pumping eat-20; Flags: Precursor [Caenorhabditis elegans]
c10571_g1_i1			0.56	0	sp|P13917|7SB1_SOYBN	RecName: Full=Basic 7S globulin; AltName: Full=SBg7S; Short=Bg; Contains: RecName: Full=Basic 7S globulin high kDa subunit; Contains: RecName: Full=Basic 7S globulin low kDa subunit; Flags: Precursor [Glycine max]
c10571_g2_i1		cds.c10571_g2_i1|m.1286	0.56	0	sp|Q8RVH5|7SBG2_SOYBN	RecName: Full=Basic 7S globulin 2; AltName: Full=SBg7S; Short=Bg; Contains: RecName: Full=Basic 7S globulin 2 high kDa subunit; Contains: RecName: Full=Basic 7S globulin 2 low kDa subunit; Flags: Precursor [Glycine max]
c10572_g1_i1			0.78	0	sp|Q5DRA3|PCDGL_PANTR	RecName: Full=Protocadherin gamma-C4; Short=PCDH-gamma-C4; Flags: Precursor
c10574_g1_i1			0.46	0
c10577_g1_i1			1.58	2.35	sp|Q8DLA6|AROE_THEEB	RecName: Full=Shikimate dehydrogenase [Thermosynechococcus elongatus BP-1]
c1058_g1_i1			1.03	0
c10580_g1_i1			0.4	0	sp|Q0IHM1|MFS2A_XENTR	RecName: Full=Major facilitator superfamily domain-containing protein 2A [Xenopus (Silurana) tropicalis]
c10580_g1_i2			2.54	0	sp|B9DPV9|COXX_STACT	RecName: Full=Protoheme IX farnesyltransferase; AltName: Full=Heme B farnesyltransferase; AltName: Full=Heme O synthase [Staphylococcus carnosus subsp. carnosus TM300]
c10581_g1_i1			0.39	0	sp|Q9P793|MIT1_SCHPO	RecName: Full=Chromatin remodeling factor mit1; AltName: Full=Mi2-like interacting with clr3 protein 1; AltName: Full=Snf2/Hdac-containing repressor complex protein mit1; Short=SHREC protein mit1
c10587_g1_i1		cds.c10587_g1_i1|m.1289	1.06	0	sp|P0C2F6|RNHX1_ARATH	RecName: Full=Putative ribonuclease H protein At1g65750
c10587_g2_i1		cds.c10587_g2_i1|m.1290	0.45	0	sp|O00370|LORF2_HUMAN	RecName: Full=LINE-1 retrotransposable element ORF2 protein; Short=ORF2p; Includes: RecName: Full=Reverse transcriptase; Includes: RecName: Full=Endonuclease
c10588_g1_i1			0.7	0	sp|P31018|EF1A_ENTHI	RecName: Full=Elongation factor 1-alpha; Short=EF-1-alpha
c1059_g1_i1			0.52	0	sp|C4LJT1|RS20_CORK4	RecName: Full=30S ribosomal protein S20 [Corynebacterium kroppenstedtii DSM 44385]
c10590_g1_i1			0.51	0	sp|P07379|PCKGC_RAT	RecName: Full=Phosphoenolpyruvate carboxykinase, cytosolic [GTP]; Short=PEPCK-C [Rattus norvegicus]
c10591_g1_i1			0.69	0	sp|B1VG01|DNLJ_CORU7	RecName: Full=DNA ligase; AltName: Full=Polydeoxyribonucleotide synthase [Corynebacterium urealyticum DSM 7109]
c10593_g1_i1			0.74	0	sp|Q6KID2|SYV_MYCMO	RecName: Full=Valine--tRNA ligase; AltName: Full=Valyl-tRNA synthetase; Short=ValRS [Mycoplasma mobile 163K]
c10593_g1_i2			0	4.52	sp|Q6KID2|SYV_MYCMO	RecName: Full=Valine--tRNA ligase; AltName: Full=Valyl-tRNA synthetase; Short=ValRS [Mycoplasma mobile 163K]
c10595_g1_i1			0.79	0
c10597_g1_i1			0.52	0
c10598_g1_i1			0.11	8.12	sp|Q08E00|RASLC_BOVIN	RecName: Full=Ras-like protein family member 12
c10598_g1_i2			0.18	0
c1060_g1_i1			0.08	5.31
c1060_g2_i1			0	0	sp|Q3EBC8|DCL2_ARATH	RecName: Full=Endoribonuclease Dicer homolog 2; AltName: Full=Dicer-like protein 2; Short=AtDCL2 [Arabidopsis thaliana]
c10601_g1_i1			0.41	0	sp|Q5L5T1|TGT_CHLAB	RecName: Full=Queuine tRNA-ribosyltransferase; AltName: Full=Guanine insertion enzyme; AltName: Full=tRNA-guanine transglycosylase [Chlamydophila abortus S26/3]
c10602_g1_i1			0.15	0	sp|Q9D2Y4|MLKL_MOUSE	RecName: Full=Mixed lineage kinase domain-like protein [Mus musculus]
c10604_g1_i1		cds.c10604_g1_i1|m.1292	0.69	0
c10608_g1_i1		cds.c10608_g1_i1|m.1293	0.65	0	sp|P00937|TRPG_YEAST	RecName: Full=Multifunctional tryptophan biosynthesis protein; Includes: RecName: Full=Anthranilate synthase component 2; Short=AS; AltName: Full=Anthranilate synthase, glutamine amidotransferase component; Includes: RecName: Full=Indole-3-glycerol phosphate synthase; AltName: Full=PRAI [Saccharomyces cerevisiae S288c]
c1061_g1_i1			0.54	0	sp|P0CH43|DKTX_CHIGU	RecName: Full=Double-knot toxin; Short=DkTx
c10611_g1_i1			0.65	0	sp|Q56078|BGLX_SALTY	RecName: Full=Periplasmic beta-glucosidase; AltName: Full=Beta-D-glucoside glucohydrolase; AltName: Full=Cellobiase; AltName: Full=Gentiobiase; AltName: Full=T-cell inhibitor; Flags: Precursor [Salmonella enterica subsp. enterica serovar Typhimurium str. LT2]
c10612_g1_i1			0.38	0	sp|Q9UU95|MU128_SCHPO	RecName: Full=Meiotically up-regulated gene 128 protein [Schizosaccharomyces pombe 972h-]
c10612_g2_i1			0.6	0	sp|Q06FP9|NU1C_PELHO	RecName: Full=NAD(P)H-quinone oxidoreductase subunit 1, chloroplastic; AltName: Full=NAD(P)H dehydrogenase subunit 1; Short=NDH subunit 1; AltName: Full=NADH-plastoquinone oxidoreductase subunit 1 (chloroplast) [Pelargonium x hortorum]
c10615_g1_i1		cds.c10615_g1_i1|m.1294	0.45	0	sp|P0C2F6|RNHX1_ARATH	RecName: Full=Putative ribonuclease H protein At1g65750
c10616_g1_i1			0	0	sp|A6T4W0|ERPA_KLEP7	RecName: Full=Iron-sulfur cluster insertion protein ErpA [Klebsiella pneumoniae subsp. pneumoniae MGH 78578]
c10616_g1_i2			0.51	0
c10617_g1_i1			0.69	0
c10620_g1_i1			0.6	0	sp|Q9URM2|TKT_SCHPO	RecName: Full=Probable transketolase; Short=TK [Schizosaccharomyces pombe 972h-]
c10621_g1_i1		cds.c10621_g1_i1|m.1295	0.23	0	sp|Q9SND9|Y3028_ARATH	RecName: Full=Uncharacterized acetyltransferase At3g50280 [Arabidopsis thaliana]
c10622_g1_i1			0	14.43	sp|A5CFB8|SYC_ORITB	RecName: Full=Cysteine--tRNA ligase; AltName: Full=Cysteinyl-tRNA synthetase; Short=CysRS [Orientia tsutsugamushi str. Boryong]
c10623_g1_i1			0.84	0	sp|Q54PI4|T1841_DICDI	RecName: Full=Transmembrane protein 184 homolog DDB_G0284525 [Dictyostelium discoideum]
c10627_g1_i1			1.06	0	sp|Q6R7H1|Y054_OSHVF	RecName: Full=Uncharacterized protein ORF54; Flags: Precursor [Ostreid herpesvirus 1 (isolate France)]
c10627_g1_i2			1.89	0	sp|P50190|MTM1_MICAM	RecName: Full=Modification methylase MamI; Short=M.MamI; AltName: Full=Adenine-specific methyltransferase MamI
c1063_g1_i1		cds.c1063_g1_i1|m.171	5.28	4.77	sp|P10978|POLX_TOBAC	RecName: Full=Retrovirus-related Pol polyprotein from transposon TNT 1-94; Includes: RecName: Full=Protease; Includes: RecName: Full=Reverse transcriptase; Includes: RecName: Full=Endonuclease [Nicotiana tabacum]
c10630_g1_i1			0.49	0	sp|P32461|DPH2_YEAST	RecName: Full=Diphthamide biosynthesis protein 2; AltName: Full=Diphtheria toxin resistance protein 2 [Saccharomyces cerevisiae S288c]
c10632_g1_i1			0.78	4.92	sp|O70430|ADRB1_MERUN	RecName: Full=Beta-1 adrenergic receptor; AltName: Full=Beta-1 adrenoreceptor; Short=Beta-1 adrenoceptor, partial [Meriones unguiculatus]
c10638_g1_i1			0.7	0	sp|O05403|RSIV_BACSU	RecName: Full=Anti-sigma-V factor RsiV [Bacillus subtilis subsp. subtilis str. 168]
c10639_g1_i1			0.12	0	sp|Q86TV6|TTC7B_HUMAN	RecName: Full=Tetratricopeptide repeat protein 7B; Short=TPR repeat protein 7B; AltName: Full=Tetratricopeptide repeat protein 7-like-1; Short=TPR repeat protein 7-like-1 [Homo sapiens]
c10641_g1_i1	K11188	cds.c10641_g1_i1|m.1297	0.29	0	sp|P30041|PRDX6_HUMAN	RecName: Full=Peroxiredoxin-6; AltName: Full=1-Cys peroxiredoxin; Short=1-Cys PRX; AltName: Full=24 kDa protein; AltName: Full=Acidic calcium-independent phospholipase A2; Short=aiPLA2; AltName: Full=Antioxidant protein 2; AltName: Full=Liver 2D page spot 40; AltName: Full=Non-selenium glutathione peroxidase; Short=NSGPx; AltName: Full=Red blood cells page spot 12 [Homo sapiens]
c10642_g1_i1			0.21	0	sp|Q8EN70|LEUD_OCEIH	RecName: Full=3-isopropylmalate dehydratase small subunit; AltName: Full=Alpha-IPM isomerase; Short=IPMI; AltName: Full=Isopropylmalate isomerase [Oceanobacillus iheyensis HTE831]
c10645_g1_i1			0.44	0
c10646_g1_i1	K13412	cds.c10646_g1_i1|m.1298	0.36	0	sp|Q39016|CDPKB_ARATH	RecName: Full=Calcium-dependent protein kinase 11; AltName: Full=Calcium-dependent protein kinase isoform CDPK2; Short=AtCDPK2 [Arabidopsis thaliana]
c10648_g1_i1			2.87	3.33	sp|Q9ZW28|GSTU3_ARATH	RecName: Full=Glutathione S-transferase U3; Short=AtGSTU3; AltName: Full=GST class-tau member 3; AltName: Full=Glutathione S-transferase 21 [Arabidopsis thaliana]
c10648_g2_i1			0.3	0
c10650_g1_i1	K15104	cds.c10650_g1_i1|m.1299	0.44	0	sp|Q9C5M0|DTC_ARATH	RecName: Full=Mitochondrial dicarboxylate/tricarboxylate transporter DTC; AltName: Full=Dicarboxylate/tricarboxylate carrier [Arabidopsis thaliana]
c10650_g2_i1			0	0	sp|Q9C5M0|DTC_ARATH	RecName: Full=Mitochondrial dicarboxylate/tricarboxylate transporter DTC; AltName: Full=Dicarboxylate/tricarboxylate carrier [Arabidopsis thaliana]
c10651_g1_i1			0.32	0	sp|Q9R2C1|SERP1_RAT	RecName: Full=Stress-associated endoplasmic reticulum protein 1; AltName: Full=Ribosome-attached membrane protein 4 [Rattus norvegicus]
c10654_g1_i1			0.23	0	sp|P21148|TBB_LEIME	RecName: Full=Tubulin beta chain; AltName: Full=Beta-tubulin
c10656_g1_i1	K02930	cds.c10656_g1_i1|m.1300	0.57	0	sp|P36578|RL4_HUMAN	RecName: Full=60S ribosomal protein L4; AltName: Full=60S ribosomal protein L1 [Homo sapiens]
c10656_g1_i2	K02930	cds.c10656_g1_i2|m.1302	0.31	0	sp|Q58DW0|RL4_BOVIN	RecName: Full=60S ribosomal protein L4 [Bos taurus]
c10658_g1_i1			1.55	0	sp|P02412|RL18B_XENLA	RecName: Full=60S ribosomal protein L18-B; AltName: Full=L14B
c10659_g1_i1		cds.c10659_g1_i1|m.1303	0.19	0	sp|P10978|POLX_TOBAC	RecName: Full=Retrovirus-related Pol polyprotein from transposon TNT 1-94; Includes: RecName: Full=Protease; Includes: RecName: Full=Reverse transcriptase; Includes: RecName: Full=Endonuclease [Nicotiana tabacum]
c10661_g1_i1			0.32	0	sp|Q76KA7|SYFB_THEKO	RecName: Full=Phenylalanine--tRNA ligase beta subunit; AltName: Full=Phenylalanyl-tRNA synthetase beta subunit; Short=PheRS; AltName: Full=Tk-PheRSB [Thermococcus kodakarensis KOD1]
c10662_g1_i1			0.56	0	sp|Q0WNN7|PP176_ARATH	RecName: Full=Pentatricopeptide repeat-containing protein At2g30100, chloroplastic; Flags: Precursor [Arabidopsis thaliana]
c10663_g1_i1		cds.c10663_g1_i1|m.1304	0.36	0	sp|Q8I7P9|POL5_DROME	RecName: Full=Retrovirus-related Pol polyprotein from transposon opus; Includes: RecName: Full=Protease; Includes: RecName: Full=Reverse transcriptase; Includes: RecName: Full=Endonuclease [Drosophila melanogaster]
c10664_g1_i1			0.43	0	sp|Q6A5M9|RS6_PROAC	RecName: Full=30S ribosomal protein S6 [Propionibacterium acnes KPA171202]
c10665_g1_i1			0.52	0
c10667_g1_i1			20.5	3.39	sp|Q5F746|GLMM_NEIG1	RecName: Full=Phosphoglucosamine mutase [Neisseria gonorrhoeae FA 1090]
c10668_g1_i1			1.78	0	sp|Q96QP1|ALPK1_HUMAN	RecName: Full=Alpha-protein kinase 1; AltName: Full=Chromosome 4 kinase; AltName: Full=Lymphocyte alpha-protein kinase [Homo sapiens]
c1067_g1_i1			0.45	0	sp|Q95RI5|FAXC_DROME	RecName: Full=Failed axon connections [Drosophila melanogaster]
c10671_g1_i1			0.26	0	sp|Q86WU2|LDHD_HUMAN	RecName: Full=Probable D-lactate dehydrogenase, mitochondrial; Short=DLD; Short=Lactate dehydrogenase D; Flags: Precursor [Homo sapiens]
c10672_g1_i1		cds.c10672_g1_i1|m.1306	0.17	0	sp|Q03XW2|ARAA_LEUMM	RecName: Full=L-arabinose isomerase [Leuconostoc mesenteroides subsp. mesenteroides ATCC 8293]
c10674_g1_i1		cds.c10674_g1_i1|m.1307	0.51	0	sp|Q68AM8|SOCS3_CANFA	RecName: Full=Suppressor of cytokine signaling 3; Short=SOCS-3
c10674_g2_i1		cds.c10674_g2_i1|m.1308	0.33	0	sp|Q0R5R2|POL_HTL32	RecName: Full=Gag-Pro-Pol polyprotein; AltName: Full=Pr160Gag-Pro-Pol; Contains: RecName: Full=Matrix protein p19; Short=MA; Contains: RecName: Full=Capsid protein p24; Short=CA; Contains: RecName: Full=Nucleocapsid protein p15-pro; Short=NC'; Short=NC-pro; Contains: RecName: Full=Protease; Short=PR; Contains: RecName: Full=p1; Contains: RecName: Full=Reverse transcriptase/ribonuclease H; Short=R…
c10676_g1_i1			0.39	0	sp|O81016|AB32G_ARATH	RecName: Full=ABC transporter G family member 32; Short=ABC transporter ABCG.32; Short=AtABCG32; AltName: Full=Probable pleiotropic drug resistance protein 4 [Arabidopsis thaliana]
c10677_g1_i1	K05658	cds.c10677_g1_i1|m.1309	0.31	14.29	sp|Q9FWX7|AB11B_ARATH	RecName: Full=ABC transporter B family member 11; Short=ABC transporter ABCB.11; Short=AtABCB11; AltName: Full=Multidrug resistance protein 8; AltName: Full=P-glycoprotein 11 [Arabidopsis thaliana]
c10679_g1_i1			1.71	0	sp|Q8AXB3|VGFR4_DANRE	RecName: Full=Vascular endothelial growth factor receptor kdr-like; AltName: Full=Fetal liver kinase 1; Short=FLK-1; AltName: Full=Kinase insert domain receptor-A; AltName: Full=Kinase insert domain receptor-like; AltName: Full=Protein-tyrosine kinase receptor flk-1; AltName: Full=Vascular endothelial growth factor receptor 4; Short=VEGFR-4; Flags: Precursor [Danio rerio]
c10680_g1_i1			0.84	0
c10681_g1_i1			0	0	sp|P31636|SC5A4_PIG	RecName: Full=Low affinity sodium-glucose cotransporter; AltName: Full=Sodium/glucose cotransporter 3; Short=Na(+)/glucose cotransporter 3; AltName: Full=Solute carrier family 5 member 4
c10682_g1_i1		cds.c10682_g1_i1|m.1311	0.17	0	sp|Q8W4J2|MPK16_ARATH	RecName: Full=Mitogen-activated protein kinase 16; Short=AtMPK16; Short=MAP kinase 16 [Arabidopsis thaliana]
c10682_g1_i2		cds.c10682_g1_i2|m.1312	0.31	0	sp|Q9LV37|MPK9_ARATH	RecName: Full=Mitogen-activated protein kinase 9; Short=AtMPK9; Short=MAP kinase 9 [Arabidopsis thaliana]
c10683_g1_i1			0	0	sp|Q3B3D4|RSMA_PELLD	RecName: Full=Ribosomal RNA small subunit methyltransferase A; AltName: Full=16S rRNA (adenine(1518)-N(6)/adenine(1519)-N(6))-dimethyltransferase; AltName: Full=16S rRNA dimethyladenosine transferase; AltName: Full=16S rRNA dimethylase; AltName: Full=S-adenosylmethionine-6-N', N'-adenosyl(rRNA) dimethyltransferase [Chlorobium luteolum DSM 273]
c10684_g1_i1			0.59	0	sp|P31504|HUNB_APIME	RecName: Full=Protein hunchback
c10684_g2_i1			0.58	0	sp|Q9LGU7|SPL1_ORYSJ	RecName: Full=Squamosa promoter-binding-like protein 1 [Oryza sativa Japonica Group]
c10685_g1_i1			0.86	0	sp|Q3MKY2|AAE_RAUSE	RecName: Full=Acetylajmalan esterase; Flags: Precursor [Rauvolfia serpentina]
c10689_g1_i1	K02872	cds.c10689_g1_i1|m.1313	0.86	0	sp|P40429|RL13A_HUMAN	RecName: Full=60S ribosomal protein L13a; AltName: Full=23 kDa highly basic protein [Homo sapiens]
c1069_g1_i1			1.09	0
c10690_g1_i1	K08908	cds.c10690_g1_i1|m.1314	0.48	0	sp|P10708|CB12_SOLLC	RecName: Full=Chlorophyll a-b binding protein 7, chloroplastic; AltName: Full=LHCI type II CAB-7; Flags: Precursor [Solanum lycopersicum]
c10692_g1_i1		cds.c10692_g1_i1|m.1316	2.39	0	sp|Q6Q3H2|TPSVS_VITVI	RecName: Full=Valencene synthase; Short=VvVal; AltName: Full=7-epi-alpha-selinene synthase [Vitis vinifera]
c10694_g1_i1		cds.c10694_g1_i1|m.1317	0.56	0	sp|P04146|COPIA_DROME	RecName: Full=Copia protein; AltName: Full=Gag-int-pol protein; Contains: RecName: Full=Copia VLP protein; Contains: RecName: Full=Copia protease [Drosophila melanogaster]
c10694_g2_i1			0.19	0	sp|P04146|COPIA_DROME	RecName: Full=Copia protein; AltName: Full=Gag-int-pol protein; Contains: RecName: Full=Copia VLP protein; Contains: RecName: Full=Copia protease [Drosophila melanogaster]
c10695_g1_i1		cds.c10695_g1_i1|m.1319	1.18	0	sp|Q02294|CAC1B_RAT	RecName: Full=Voltage-dependent N-type calcium channel subunit alpha-1B; AltName: Full=Brain calcium channel III; Short=BIII; AltName: Full=Calcium channel, L type, alpha-1 polypeptide isoform 5; AltName: Full=Voltage-gated calcium channel subunit alpha Cav2.2
c10697_g1_i1			0.94	0	sp|P31470|YIEK_ECOLI	RecName: Full=Uncharacterized protein YieK [Escherichia coli K-12]
c10697_g1_i2			0.61	0
c10697_g1_i3			0	0	sp|P31470|YIEK_ECOLI	RecName: Full=Uncharacterized protein YieK [Escherichia coli K-12]
c10698_g1_i1			0.39	0	sp|Q74ZC0|YSH1_ASHGO	RecName: Full=Endoribonuclease YSH1; AltName: Full=mRNA 3'-end-processing protein YSH1
c10699_g1_i1			0.72	0	sp|Q4V7E1|ELF3_RAT	RecName: Full=ETS-related transcription factor Elf-3; AltName: Full=E74-like factor 3 [Rattus norvegicus]
c107_g1_i1			0.15	0	sp|Q7LHG5|YI31B_YEAST	RecName: Full=Transposon Ty3-I Gag-Pol polyprotein; AltName: Full=Gag3-Pol3; AltName: Full=Transposon Ty3-2 TYA-TYB polyprotein; Contains: RecName: Full=Capsid protein; Short=CA; AltName: Full=p24; Contains: RecName: Full=Spacer peptide p3; Contains: RecName: Full=Nucleocapsid protein p11; Short=NC; Contains: RecName: Full=Ty3 protease; Short=PR; AltName: Full=p16; Contains: RecName: Full=Spacer …
c1070_g1_i1			0.37	0
c10700_g1_i1		cds.c10700_g1_i1|m.1320	1.47	0	sp|Q766C2|NEP2_NEPGR	RecName: Full=Aspartic proteinase nepenthesin-2; AltName: Full=Nepenthesin-II; Flags: Precursor [Nepenthes gracilis]
c10702_g1_i1			0.43	3.18	sp|B7IFW4|SYS_THEAB	RecName: Full=Serine--tRNA ligase; AltName: Full=Seryl-tRNA synthetase; Short=SerRS; AltName: Full=Seryl-tRNA(Ser/Sec) synthetase [Thermosipho africanus TCF52B]
c10704_g1_i1			0.64	0	sp|P10978|POLX_TOBAC	RecName: Full=Retrovirus-related Pol polyprotein from transposon TNT 1-94; Includes: RecName: Full=Protease; Includes: RecName: Full=Reverse transcriptase; Includes: RecName: Full=Endonuclease [Nicotiana tabacum]
c10705_g1_i1	K07437	cds.c10705_g1_i1|m.1321	0.59	0	sp|Q9HSF6|RNH_HALSA	RecName: Full=Ribonuclease HI; Short=Halo-RNase HI; Short=RNase HI [Halobacterium sp. NRC-1]
c10706_g1_i1			0.3	0	sp|A8AQ14|GARL_CITK8	RecName: Full=5-keto-4-deoxy-D-glucarate aldolase; Short=KDGluc aldolase; Short=KDGlucA; AltName: Full=2-dehydro-3-deoxy-D-glucarate aldolase; AltName: Full=2-keto-3-deoxy-D-glucarate aldolase; AltName: Full=5-dehydro-4-deoxy-D-glucarate aldolase; AltName: Full=Alpha-keto-beta-deoxy-D-glucarate aldolase [Citrobacter koseri ATCC BAA-895]
c1071_g1_i1		cds.c1071_g1_i1|m.172	0.29	0	sp|P14381|YTX2_XENLA	RecName: Full=Transposon TX1 uncharacterized 149 kDa protein; AltName: Full=ORF 2 [Xenopus laevis]
c10711_g1_i1		cds.c10711_g1_i1|m.1322	0.49	3.64	sp|Q9LFV3|Y5157_ARATH	RecName: Full=Probable leucine-rich repeat receptor-like serine/threonine-protein kinase At5g15730 [Arabidopsis thaliana]
c10712_g1_i1			0.18	0	sp|O23144|PPI1_ARATH	RecName: Full=Proton pump-interactor 1 [Arabidopsis thaliana]
c10712_g2_i1		cds.c10712_g2_i1|m.1324	0.41	4.94	sp|Q5P6F0|Y986_AROAE	RecName: Full=UPF0502 protein AZOSEA09860 [Aromatoleum aromaticum EbN1]
c10714_g1_i1			0.44	0	sp|P34557|YNP4_CAEEL	RecName: Full=Uncharacterized protein T05G5.4 [Caenorhabditis elegans]
c10715_g1_i1		cds.c10715_g1_i1|m.1325	0.4	0	sp|P0C2F6|RNHX1_ARATH	RecName: Full=Putative ribonuclease H protein At1g65750
c10716_g1_i1			0.91	0
c10718_g1_i1			2.04	0
c1072_g1_i1			0.64	0
c10722_g1_i1			0.47	0	sp|B8DQQ9|MTNA_DESVM	RecName: Full=Methylthioribose-1-phosphate isomerase; Short=M1Pi; Short=MTR-1-P isomerase; AltName: Full=S-methyl-5-thioribose-1-phosphate isomerase [Desulfovibrio vulgaris str. 'Miyazaki F']
c10724_g1_i1			0.38	0	sp|Q9BQB6|VKOR1_HUMAN	RecName: Full=Vitamin K epoxide reductase complex subunit 1; AltName: Full=Vitamin K1 2,3-epoxide reductase subunit 1 [Homo sapiens]
c10726_g1_i1		cds.c10726_g1_i1|m.1326	1.28	0	sp|B5YE90|HIS6_DICT6	RecName: Full=Imidazole glycerol phosphate synthase subunit HisF; AltName: Full=IGP synthase cyclase subunit; AltName: Full=IGP synthase subunit HisF; AltName: Full=ImGP synthase subunit HisF; Short=IGPS subunit HisF [Dictyoglomus thermophilum H-6-12]
c10728_g1_i1			0.34	0	sp|P0C582|M2OM_NEUCR	RecName: Full=Putative mitochondrial 2-oxoglutarate/malate carrier protein; Short=OGCP; AltName: Full=Mitochondrial carrier 33 [Neurospora crassa OR74A]
c10729_g1_i1	K13126	cds.c10729_g1_i1|m.1327	0.28	0	sp|Q9EPH8|PABP1_RAT	RecName: Full=Polyadenylate-binding protein 1; Short=PABP-1; Short=Poly(A)-binding protein 1 [Rattus norvegicus]
c10730_g1_i1			0	0	sp|Q31I43|MURC_THICR	RecName: Full=UDP-N-acetylmuramate--L-alanine ligase; AltName: Full=UDP-N-acetylmuramoyl-L-alanine synthetase [Thiomicrospira crunogena XCL-2]
c10731_g1_i1		cds.c10731_g1_i1|m.1328	0.36	0	sp|Q8N5P1|ZC3H8_HUMAN	RecName: Full=Zinc finger CCCH domain-containing protein 8 [Homo sapiens]
c10732_g1_i1			0	0
c10732_g1_i2			1.02	0
c10733_g1_i1			3.07	0	sp|Q9LE38|NLP4_ARATH	RecName: Full=Protein NLP4; Short=AtNLP4; AltName: Full=NIN-like protein 4; AltName: Full=Nodule inception protein-like protein 4 [Arabidopsis thaliana]
c10734_g1_i1		cds.c10734_g1_i1|m.1329	0.16	10.94	sp|Q04648|CCBS_OENBE	RecName: Full=Probable cytochrome c biosynthesis protein (mitochondrion) [Oenothera berteroana]
c10734_g2_i1			0.19	4	sp|Q9T6H8|CCF1_ARATH	RecName: Full=Putative cytochrome c biogenesis ccmF N-terminal-like mitochondrial protein (mitochondrion) [Arabidopsis thaliana]
c10735_g1_i1			0.21	0
c10735_g1_i2			0	0
c10736_g1_i1		cds.c10736_g1_i1|m.1330	0.28	0	sp|Q3EDL4|Y1154_ARATH	RecName: Full=Probable serine/threonine-protein kinase At1g01540 [Arabidopsis thaliana]
c10736_g1_i2		cds.c10736_g1_i2|m.1331	0.34	0	sp|Q3EDL4|Y1154_ARATH	RecName: Full=Probable serine/threonine-protein kinase At1g01540 [Arabidopsis thaliana]
c10737_g1_i1		cds.c10737_g1_i1|m.1332	0.41	0	sp|P10978|POLX_TOBAC	RecName: Full=Retrovirus-related Pol polyprotein from transposon TNT 1-94; Includes: RecName: Full=Protease; Includes: RecName: Full=Reverse transcriptase; Includes: RecName: Full=Endonuclease [Nicotiana tabacum]
c10737_g2_i1		cds.c10737_g2_i1|m.1333	0.86	0	sp|Q8GTQ9|SUCA1_SOLLC	RecName: Full=Succinyl-CoA ligase [ADP-forming] subunit alpha-1, mitochondrial; Short=SlSCoALalpha1; Flags: Precursor
c10739_g1_i1			0.75	3.49
c10740_g1_i1			0.8	0	sp|A6S8A1|M28P1_BOTFB	RecName: Full=Probable zinc metalloprotease BC1G_08418 [Botrytis cinerea B05.10]
c10741_g1_i1			1.59	0
c10742_g1_i1		cds.c10742_g1_i1|m.1335	0.45	0
c10743_g1_i1			0.06	0	sp|P39133|YHBF_BACSU	RecName: Full=Uncharacterized protein YhbF [Bacillus subtilis subsp. subtilis str. 168]
c10744_g1_i1			1.24	0	sp|A0JWQ6|TAL_ARTS2	RecName: Full=Transaldolase [Arthrobacter sp. FB24]
c10746_g1_i1			0.56	0	sp|P0C2F6|RNHX1_ARATH	RecName: Full=Putative ribonuclease H protein At1g65750
c10747_g1_i1		cds.c10747_g1_i1|m.1336	0.76	0	sp|P0C2F6|RNHX1_ARATH	RecName: Full=Putative ribonuclease H protein At1g65750
c10747_g2_i1			0.28	0	sp|P0A0U9|PBP2_NEIMB	RecName: Full=Penicillin-binding protein 2; Short=PBP-2 [Neisseria meningitidis MC58]
c10748_g1_i1		cds.c10748_g1_i1|m.1337	0.45	0	sp|A1A708|Y4951_DROME	RecName: Full=Uncharacterized protein CG4951 [Drosophila melanogaster]
c10749_g1_i1		cds.c10749_g1_i1|m.1338	1.1	0	sp|Q3B724|CALS5_ARATH	RecName: Full=Callose synthase 5; AltName: Full=1,3-beta-glucan synthase; AltName: Full=Protein GLUCAN SYNTHASE-LIKE 2; AltName: Full=Protein LESS ADHERENT POLLEN 1 [Arabidopsis thaliana]
c10750_g1_i1			0.15	0	sp|Q80W93|HYDIN_MOUSE	RecName: Full=Hydrocephalus-inducing protein; AltName: Full=Protein Hy-3 [Mus musculus]
c10751_g1_i1			0.73	0	sp|Q55FW7|GLE1_DICDI	RecName: Full=Nucleoporin GLE1 [Dictyostelium discoideum]
c10752_g1_i1			0	0	sp|A6NP11|ZN716_HUMAN	RecName: Full=Zinc finger protein 716
c10753_g1_i1			0.43	0	sp|B0US44|PRIB_HISS2	RecName: Full=Primosomal replication protein n [Haemophilus somnus 2336]
c10754_g1_i1		cds.c10754_g1_i1|m.1340	0.22	0	sp|Q93ZR6|WSD1_ARATH	RecName: Full=O-acyltransferase WSD1; AltName: Full=Diacylglycerol O-acyltransferase; Short=DGAT; AltName: Full=Long-chain-alcohol O-fatty-acyltransferase; AltName: Full=Wax synthase; Short=WS [Arabidopsis thaliana]
c10757_g1_i1		cds.c10757_g1_i1|m.1341	0.26	0	sp|P0C2F6|RNHX1_ARATH	RecName: Full=Putative ribonuclease H protein At1g65750
c10758_g1_i1		cds.c10758_g1_i1|m.1343	0.35	0	sp|P0C2F6|RNHX1_ARATH	RecName: Full=Putative ribonuclease H protein At1g65750
c10759_g1_i1			0.29	0	sp|P12732|RL23_HALMA	RecName: Full=50S ribosomal protein L23P; AltName: Full=Hl25; AltName: Full=Hmal23; AltName: Full=L21 [Haloarcula marismortui ATCC 43049]
c1076_g1_i1			0.17	0	sp|Q9SHZ3|NAT1_ARATH	RecName: Full=Nucleobase-ascorbate transporter 1; Short=AtNAT1 [Arabidopsis thaliana]
c10761_g1_i1		cds.c10761_g1_i1|m.1344	0.56	0	sp|Q4V8J4|GPAT3_RAT	RecName: Full=Glycerol-3-phosphate acyltransferase 3; Short=GPAT-3; AltName: Full=1-acyl-sn-glycerol-3-phosphate O-acyltransferase 9; Short=1-AGP acyltransferase 9; Short=1-AGPAT 9; AltName: Full=Lysophosphatidic acid acyltransferase theta; Short=LPAAT-theta
c10764_g1_i1			2.27	0	sp|Q61625|GRID2_MOUSE	RecName: Full=Glutamate receptor ionotropic, delta-2; Short=GluD2; Short=GluR delta-2 subunit; Flags: Precursor [Mus musculus]
c10765_g1_i1		cds.c10765_g1_i1|m.1345	0.84	0	sp|Q3B406|ATPB2_PELLD	RecName: Full=ATP synthase subunit beta 2; AltName: Full=ATP synthase F1 sector subunit beta 2; AltName: Full=F-ATPase subunit beta 2 [Chlorobium luteolum DSM 273]
c10766_g1_i1		cds.c10766_g1_i1|m.1349	0.24	8.84	sp|P92520|M820_ARATH	RecName: Full=Uncharacterized mitochondrial protein AtMg00820; AltName: Full=ORF170 (mitochondrion) [Arabidopsis thaliana]
c10766_g2_i1		cds.c10766_g2_i1|m.1350	0.44	1.27	sp|P10978|POLX_TOBAC	RecName: Full=Retrovirus-related Pol polyprotein from transposon TNT 1-94; Includes: RecName: Full=Protease; Includes: RecName: Full=Reverse transcriptase; Includes: RecName: Full=Endonuclease [Nicotiana tabacum]
c10767_g1_i1			0	0	sp|P15305|DYHC_ONCMY	RecName: Full=Dynein heavy chain; Short=DYHC
c10767_g2_i1			0.29	0	sp|Q91XQ0|DYH8_MOUSE	RecName: Full=Dynein heavy chain 8, axonemal; AltName: Full=Axonemal beta dynein heavy chain 8; AltName: Full=Ciliary dynein heavy chain 8 [Mus musculus]
c10769_g1_i1			1.16	0	sp|F4HUK6|AAE1_ARATH	RecName: Full=Probable acyl-activating enzyme 1, peroxisomal; AltName: Full=AMP-binding protein 1; Short=AtAMPBP1 [Arabidopsis thaliana]
c1077_g1_i1			0.18	0	sp|Q8P6E4|RUVC_XANCP	RecName: Full=Crossover junction endodeoxyribonuclease RuvC; AltName: Full=Holliday junction nuclease RuvC; AltName: Full=Holliday junction resolvase RuvC [Xanthomonas campestris pv. campestris str. ATCC 33913]
c10771_g1_i1			1.12	0	sp|P40750|PBPD_BACSU	RecName: Full=Penicillin-binding protein 4; Short=PBP 4; Flags: Precursor [Bacillus subtilis subsp. subtilis str. 168]
c10772_g1_i1			0.53	2.86	sp|Q05492|RM05_OENBE	RecName: Full=60S ribosomal protein L5, mitochondrial
c10774_g1_i1			0.56	0
c10775_g1_i1		cds.c10775_g1_i1|m.1352	4.06	4.33
c10776_g1_i1			0.46	0
c10779_g1_i1			0.4	0
c10779_g1_i2			0.39	0
c10780_g1_i1			0.73	0	sp|G3I6Z6|NOTC1_CRIGR	RecName: Full=Neurogenic locus notch homolog protein 1; Short=Notch 1; Contains: RecName: Full=Notch 1 extracellular truncation; Short=NEXT; Contains: RecName: Full=Notch 1 intracellular domain; Short=NICD; Flags: Precursor
c10780_g2_i1			0	0	sp|Q6AQJ3|GPDA_DESPS	RecName: Full=Glycerol-3-phosphate dehydrogenase [NAD(P)+]; AltName: Full=NAD(P)H-dependent glycerol-3-phosphate dehydrogenase [Desulfotalea psychrophila LSv54]
c10780_g2_i2			0.8	0	sp|Q6AQJ3|GPDA_DESPS	RecName: Full=Glycerol-3-phosphate dehydrogenase [NAD(P)+]; AltName: Full=NAD(P)H-dependent glycerol-3-phosphate dehydrogenase [Desulfotalea psychrophila LSv54]
c10781_g1_i1			0.6	0	sp|Q66WT5|SGR2_ARATH	RecName: Full=Protein STAY-GREEN 2, chloroplastic; AltName: Full=Protein NON-YELLOWING 2; AltName: Full=Protein STAYGREEN 2; Flags: Precursor [Arabidopsis thaliana]
c10782_g1_i1			0.95	0	sp|O67137|GYRB_AQUAE	RecName: Full=DNA gyrase subunit B [Aquifex aeolicus VF5]
c10784_g1_i1		cds.c10784_g1_i1|m.1355	0.21	0	sp|A9CHR3|RUTF_AGRT5	RecName: Full=FMN reductase (NADH) RutF; AltName: Full=FMN reductase; AltName: Full=NADH-flavin reductase RutF; AltName: Full=NADH:flavin oxidoreductase [Agrobacterium fabrum str. C58]
c10785_g1_i1			0.33	0	sp|O81210|RBOHC_ARATH	RecName: Full=Respiratory burst oxidase homolog protein C; AltName: Full=NADPH oxidase RBOHC; Short=AtRBOHC; AltName: Full=Protein ROOT HAIR DEFECTIVE 2 [Arabidopsis thaliana]
c10786_g1_i1			0	0	sp|P49019|HCAR3_HUMAN	RecName: Full=Hydroxycarboxylic acid receptor 3; AltName: Full=G-protein coupled receptor 109B; AltName: Full=G-protein coupled receptor HM74; AltName: Full=G-protein coupled receptor HM74B; AltName: Full=Niacin receptor 2; AltName: Full=Nicotinic acid receptor 2 [Homo sapiens]
c10786_g2_i1			0.29	0	sp|Q9ZED6|Y006_RICPR	RecName: Full=Uncharacterized protein RP006 [Rickettsia prowazekii str. Madrid E]
c10787_g1_i1			0.62	0	sp|Q8YQE2|DFA6_NOSS1	RecName: Full=Putative diflavin flavoprotein A 6 [Nostoc sp. PCC 7120]
c10788_g1_i1			0.18	0	sp|A8TX70|CO6A5_HUMAN	RecName: Full=Collagen alpha-5(VI) chain; AltName: Full=Collagen alpha-1(XXIX) chain; AltName: Full=von Willebrand factor A domain-containing protein 4; Flags: Precursor [Homo sapiens]
c10788_g1_i2			0.54	0	sp|A8TX70|CO6A5_HUMAN	RecName: Full=Collagen alpha-5(VI) chain; AltName: Full=Collagen alpha-1(XXIX) chain; AltName: Full=von Willebrand factor A domain-containing protein 4; Flags: Precursor [Homo sapiens]
c1079_g1_i1		cds.c1079_g1_i1|m.173	0.36	0	sp|P10978|POLX_TOBAC	RecName: Full=Retrovirus-related Pol polyprotein from transposon TNT 1-94; Includes: RecName: Full=Protease; Includes: RecName: Full=Reverse transcriptase; Includes: RecName: Full=Endonuclease [Nicotiana tabacum]
c10792_g1_i1			1.17	0	sp|Q4WZ60|FGAMT_ASPFU	RecName: Full=4-dimethylallyltryptophan N-methyltransferase; AltName: Full=4-dimethylallyltryptophan methyltransferase
c10793_g1_i1			0.11	1.64	sp|P91716|PER_DROTP	RecName: Full=Period circadian protein
c10794_g1_i1			0.67	0	sp|Q9HDC5|JPH1_HUMAN	RecName: Full=Junctophilin-1; Short=JP-1; AltName: Full=Junctophilin type 1 [Homo sapiens]
c10795_g1_i1			0.15	0	sp|P57628|RNR_BUCAI	RecName: Full=Ribonuclease R; Short=RNase R; AltName: Full=VacB protein homolog [Buchnera aphidicola str. APS (Acyrthosiphon pisum)]
c10795_g1_i2			0.37	0	sp|P57628|RNR_BUCAI	RecName: Full=Ribonuclease R; Short=RNase R; AltName: Full=VacB protein homolog [Buchnera aphidicola str. APS (Acyrthosiphon pisum)]
c10796_g1_i1			0.98	0	sp|Q970S6|SUA5_SULTO	RecName: Full=Threonylcarbamoyl-AMP synthase; Short=TC-AMP synthase; AltName: Full=L-threonylcarbamoyladenylate synthase; AltName: Full=t(6)A37 threonylcarbamoyladenosine biosynthesis protein Sua5; AltName: Full=tRNA threonylcarbamoyladenosine biosynthesis protein Sua5 [Sulfolobus tokodaii str. 7]
c10799_g1_i1			0	11.85	sp|O81016|AB32G_ARATH	RecName: Full=ABC transporter G family member 32; Short=ABC transporter ABCG.32; Short=AtABCG32; AltName: Full=Probable pleiotropic drug resistance protein 4 [Arabidopsis thaliana]
c1080_g1_i1			0.1	0	sp|B6IVK5|NTPA_RHOCS	RecName: Full=Non-canonical purine NTP pyrophosphatase; AltName: Full=Non-standard purine NTP pyrophosphatase; AltName: Full=Nucleoside-triphosphate diphosphatase; AltName: Full=Nucleoside-triphosphate pyrophosphatase; Short=NTPase [Rhodospirillum centenum SW]
c10800_g1_i1			0.19	0	sp|Q493S3|SYI_BLOPB	RecName: Full=Isoleucine--tRNA ligase; AltName: Full=Isoleucyl-tRNA synthetase; Short=IleRS [Candidatus Blochmannia pennsylvanicus str. BPEN]
c10800_g2_i1			0.44	0	sp|A1WDW4|PANB_VEREI	RecName: Full=3-methyl-2-oxobutanoate hydroxymethyltransferase; AltName: Full=Ketopantoate hydroxymethyltransferase; Short=KPHMT [Verminephrobacter eiseniae EF01-2]
c10803_g1_i1			0.69	3.03	sp|Q83DS5|LPXB_COXBU	RecName: Full=Lipid-A-disaccharide synthase [Coxiella burnetii RSA 493]
c10804_g1_i1			0.28	0	sp|Q3E9Z9|ALMTB_ARATH	RecName: Full=Putative aluminum-activated malate transporter 11; Short=AtALMT11 [Arabidopsis thaliana]
c10804_g2_i1			0.67	0	sp|Q13488|VPP3_HUMAN	RecName: Full=V-type proton ATPase 116 kDa subunit a isoform 3; Short=V-ATPase 116 kDa isoform a3; AltName: Full=Osteoclastic proton pump 116 kDa subunit; Short=OC-116 kDa; Short=OC116; AltName: Full=T-cell immune regulator 1; AltName: Full=T-cell immune response cDNA7 protein; Short=TIRC7; AltName: Full=Vacuolar proton translocating ATPase 116 kDa subunit a isoform 3 [Homo sapiens]
c10805_g1_i1			0	0	sp|Q98894|CNR1A_TAKRU	RecName: Full=Cannabinoid receptor type 1A [Takifugu rubripes]
c10807_g1_i1			0	0	sp|O06928|MADH_MALRU	RecName: Full=ACP-SH:acetate ligase; AltName: Full=[Acyl-carrier protein]:acetate ligase
c10808_g1_i1			1.28	4.71	sp|Q9WTK3|GPAA1_MOUSE	RecName: Full=Glycosylphosphatidylinositol anchor attachment 1 protein; Short=GPI anchor attachment protein 1; AltName: Full=GAA1 protein homolog; Short=mGAA1
c10809_g1_i1			0.16	0
c1081_g1_i1			0.63	0	sp|Q48303|DHDM_HYPSX	RecName: Full=Dimethylamine dehydrogenase; Short=DMADh
c10810_g1_i1			0.53	0
c10811_g1_i1		cds.c10811_g1_i1|m.1359	0.53	0	sp|O74507|YJD4_SCHPO	RecName: Full=Uncharacterized protein C594.04c
c10812_g1_i1			0.49	0
c10813_g1_i1			2.47	0
c10815_g1_i1		cds.c10815_g1_i1|m.1360	0.78	0	sp|A3LTV8|RRG9_PICST	RecName: Full=Required for respiratory growth protein 9, mitochondrial; Flags: Precursor
c10816_g1_i1			0.29	0	sp|Q8T126|FNKC_DICDI	RecName: Full=Probable inactive serine/threonine-protein kinase fnkC [Dictyostelium discoideum]
c10817_g1_i1			0.37	0	sp|Q6I581|GH35_ORYSJ	RecName: Full=Probable indole-3-acetic acid-amido synthetase GH3.5; AltName: Full=Auxin-responsive GH3-like protein 5; Short=OsGH3-5 [Oryza sativa Japonica Group]
c10819_g1_i1			0.65	0	sp|O49696|ALMTC_ARATH	RecName: Full=Aluminum-activated malate transporter 12; Short=AtALMT12; AltName: Full=Quick anion channel 1 [Arabidopsis thaliana]
c10820_g1_i1		cds.c10820_g1_i1|m.1363	0.46	12.76	sp|Q7XJJ7|FAAH_ARATH	RecName: Full=Fatty acid amide hydrolase; AltName: Full=N-acylethanolamine amidohydrolase [Arabidopsis thaliana]
c10824_g1_i1		cds.c10824_g1_i1|m.1364	0.47	0	sp|P93295|M310_ARATH	RecName: Full=Uncharacterized mitochondrial protein AtMg00310; AltName: Full=ORF154
c10824_g2_i1		cds.c10824_g2_i1|m.1365	0.76	0	sp|P0C2F6|RNHX1_ARATH	RecName: Full=Putative ribonuclease H protein At1g65750
c10825_g1_i1		cds.c10825_g1_i1|m.1367	0.89	0	sp|Q8LIY8|CCD8B_ORYSJ	RecName: Full=Carotenoid cleavage dioxygenase 8 homolog B, chloroplastic; Short=OsCCD8b; AltName: Full=Protein DWARF-10; AltName: Full=Protein MAX4 homolog; Flags: Precursor
c10827_g1_i1			0.33	0	sp|B3PRG5|ISPE_RHIE6	RecName: Full=4-diphosphocytidyl-2-C-methyl-D-erythritol kinase; Short=CMK; AltName: Full=4-(cytidine-5'-diphospho)-2-C-methyl-D-erythritol kinase [Rhizobium etli CIAT 652]
c10827_g2_i1			0	0	sp|A9G4L9|Y8745_SORC5	RecName: Full=UPF0753 protein sce8745 [Sorangium cellulosum So ce56]
c10828_g1_i1			0.63	0	sp|Q41640|RAB7_VIGAC	RecName: Full=Ras-related protein Rab7 [Vigna aconitifolia]
c10828_g2_i1			0.51	0	sp|Q43463|RAB7_SOYBN	RecName: Full=Ras-related protein Rab7 [Glycine max]
c10829_g1_i1			0.19	3.92	sp|Q7VIN8|TIG_HELHP	RecName: Full=Trigger factor; Short=TF; AltName: Full=PPIase [Helicobacter hepaticus ATCC 51449]
c1083_g1_i1			0.26	0	sp|Q9W0P8|MED14_DROME	RecName: Full=Mediator of RNA polymerase II transcription subunit 14; AltName: Full=Mediator complex subunit 14; AltName: Full=dRGR1 [Drosophila melanogaster]
c1083_g1_i2			0.51	0
c10831_g1_i1			0.15	0	sp|Q15WQ1|Y1161_PSEA6	RecName: Full=UPF0502 protein Patl_1161
c10832_g1_i1			0.14	0	sp|P0C2F6|RNHX1_ARATH	RecName: Full=Putative ribonuclease H protein At1g65750
c10833_g1_i1			0.33	0	sp|A1B1M8|FTHS_PARDP	RecName: Full=Formate--tetrahydrofolate ligase; AltName: Full=Formyltetrahydrofolate synthetase; Short=FHS; Short=FTHFS [Paracoccus denitrificans PD1222]
c10835_g1_i1		cds.c10835_g1_i1|m.1368	0	16.55	sp|Q9LRJ9|CRR38_ARATH	RecName: Full=Cysteine-rich repeat secretory protein 38; Flags: Precursor [Arabidopsis thaliana]
c10836_g1_i1			0.52	0	sp|O24037|NLTP1_SOLPN	RecName: Full=Non-specific lipid-transfer protein 1; Short=LTP 1; AltName: Full=LpLTP1; Flags: Precursor
c10837_g1_i1			1.01	0	sp|Q3AF30|SYL_CARHZ	RecName: Full=Leucine--tRNA ligase; AltName: Full=Leucyl-tRNA synthetase; Short=LeuRS [Carboxydothermus hydrogenoformans Z-2901]
c1084_g1_i1			0.26	0
c10840_g1_i1			2.23	0	sp|Q8RBN5|SYV_THETN	RecName: Full=Valine--tRNA ligase; AltName: Full=Valyl-tRNA synthetase; Short=ValRS [Thermoanaerobacter tengcongensis MB4]
c10841_g1_i1			0	63.5	sp|Q764T8|LUPS_GLYGL	RecName: Full=Lupeol synthase; Short=GgLUS1
c10842_g1_i1			0.31	0	sp|Q96TA2|YMEL1_HUMAN	RecName: Full=ATP-dependent zinc metalloprotease YME1L1; AltName: Full=ATP-dependent metalloprotease FtsH1; AltName: Full=Meg-4; AltName: Full=Presenilin-associated metalloprotease; Short=PAMP; AltName: Full=YME1-like protein 1 [Homo sapiens]
c10843_g1_i1			0.35	6.83
c10845_g1_i1			0.79	0	sp|P55200|KMT2A_MOUSE	RecName: Full=Histone-lysine N-methyltransferase 2A; Short=Lysine N-methyltransferase 2A; AltName: Full=ALL-1; AltName: Full=Myeloid/lymphoid or mixed-lineage leukemia; AltName: Full=Myeloid/lymphoid or mixed-lineage leukemia protein 1; AltName: Full=Zinc finger protein HRX; Contains: RecName: Full=MLL cleavage product N320; AltName: Full=N-terminal cleavage product of 320 kDa; Short=p320; Contai…
c10847_g1_i1			0.71	0	sp|O67411|SYV_AQUAE	RecName: Full=Valine--tRNA ligase; AltName: Full=Valyl-tRNA synthetase; Short=ValRS [Aquifex aeolicus VF5]
c10847_g2_i1			0	0	sp|B5XTR7|MALT_KLEP3	RecName: Full=HTH-type transcriptional regulator MalT; AltName: Full=ATP-dependent transcriptional activator MalT [Klebsiella pneumoniae 342]
c10848_g1_i1			1.72	8.39	sp|Q0RQV6|MTNC_FRAAA	RecName: Full=Enolase-phosphatase E1; AltName: Full=2,3-diketo-5-methylthio-1-phosphopentane phosphatase [Frankia alni ACN14a]
c1085_g1_i1			1.6	44.64	sp|Q9SRT9|RGP1_ARATH	RecName: Full=UDP-arabinopyranose mutase 1; AltName: Full=Reversibly glycosylated polypeptide 1; Short=AtRGP1; AltName: Full=UDP-L-arabinose mutase 1 [Arabidopsis thaliana]
c10852_g1_i1			0.14	0
c10853_g1_i1			0	3.88	sp|P77252|YKGE_ECOLI	RecName: Full=Uncharacterized protein YkgE [Escherichia coli K-12]
c10854_g1_i1			2.22	0	sp|Q9ULH7|MKL2_HUMAN	RecName: Full=MKL/myocardin-like protein 2; AltName: Full=Megakaryoblastic leukemia 2; AltName: Full=Myocardin-related transcription factor B; Short=MRTF-B [Homo sapiens]
c10855_g1_i1			0.95	0
c10857_g1_i1			0.35	0	sp|P34756|FAB1_YEAST	RecName: Full=1-phosphatidylinositol 3-phosphate 5-kinase FAB1; Short=Phosphatidylinositol 3-phosphate 5-kinase; AltName: Full=Type III PIP kinase; Short=PIPkin-III [Saccharomyces cerevisiae S288c]
c1086_g1_i1			0.73	0	sp|Q0IHV1|INF2_XENTR	RecName: Full=Inverted formin-2 [Xenopus (Silurana) tropicalis]
c10862_g1_i1			0.33	0
c10863_g1_i1			0.17	3.81	sp|P36924|AMYB_BACCE	RecName: Full=Beta-amylase; AltName: Full=1,4-alpha-D-glucan maltohydrolase; Flags: Precursor
c10865_g1_i1	K15285	cds.c10865_g1_i1|m.1369	0.3	0	sp|Q8RXL8|Y1689_ARATH	RecName: Full=Uncharacterized membrane protein At1g06890 [Arabidopsis thaliana]
c10866_g1_i1			0.34	0	sp|A4Z943|ZBED5_BOVIN	RecName: Full=Zinc finger BED domain-containing protein 5; AltName: Full=Transposon-derived Buster1 transposase-like protein [Bos taurus]
c10869_g1_i1			0	0	sp|O06734|YISY_BACSU	RecName: Full=AB hydrolase superfamily protein YisY [Bacillus subtilis subsp. subtilis str. 168]
c1087_g1_i1			0.37	0	sp|B9M3N0|MUTL_GEODF	RecName: Full=DNA mismatch repair protein MutL [Geobacter daltonii FRC-32]
c10870_g1_i1		cds.c10870_g1_i1|m.1370	0.31	0	sp|P0A991|ALF1_ECOLI	RecName: Full=Fructose-bisphosphate aldolase class 1; AltName: Full=Fructose-bisphosphate aldolase class I; Short=FBP aldolase [Escherichia coli K-12]
c10870_g2_i1			0	0	sp|O83048|DPO3B_TREPA	RecName: Full=DNA polymerase III subunit beta [Treponema pallidum subsp. pallidum str. Nichols]
c10872_g1_i1			0.33	0	sp|P0C2F6|RNHX1_ARATH	RecName: Full=Putative ribonuclease H protein At1g65750
c10872_g2_i1			0.61	0	sp|O76321|RECG_ENTHI	RecName: Full=Rho-related protein racG; Flags: Precursor
c10873_g1_i1			0.84	0	sp|B0CD57|SYGB_ACAM1	RecName: Full=Glycine--tRNA ligase beta subunit; AltName: Full=Glycyl-tRNA synthetase beta subunit; Short=GlyRS [Acaryochloris marina MBIC11017]
c10875_g1_i1	K19519	cds.c10875_g1_i1|m.1372	0.46	0	sp|Q15582|BGH3_HUMAN	RecName: Full=Transforming growth factor-beta-induced protein ig-h3; Short=Beta ig-h3; AltName: Full=Kerato-epithelin; AltName: Full=RGD-containing collagen-associated protein; Short=RGD-CAP; Flags: Precursor [Homo sapiens]
c10878_g1_i1			0.56	0
c10883_g1_i1		cds.c10883_g1_i1|m.1373	0.42	0	sp|Q2GLG0|RUVA_ANAPZ	RecName: Full=Holliday junction ATP-dependent DNA helicase RuvA [Anaplasma phagocytophilum str. HZ]
c10885_g1_i1			0.54	0
c10888_g1_i1			0.19	6.66	sp|Q5ZJ01|AB17B_CHICK	RecName: Full=Alpha/beta hydrolase domain-containing protein 17B; Flags: Precursor
c10889_g1_i1			1.38	3.4	sp|B9LUU5|RL18A_HALLT	RecName: Full=50S ribosomal protein L18Ae; AltName: Full=50S ribosomal protein L20e; AltName: Full=50S ribosomal protein LX [Halorubrum lacusprofundi ATCC 49239]
c1089_g1_i1			0	3.79	sp|Q49U13|MATK_EQUAR	RecName: Full=Maturase K; AltName: Full=Intron maturase
c10890_g1_i1			0.06	0	sp|Q9SE96|GEML1_ARATH	RecName: Full=GEM-like protein 1; AltName: Full=Forming homology-interacting protein 1; Short=FH-interacting protein 1 [Arabidopsis thaliana]
c10891_g1_i1			0.86	7.19	sp|P23447|FLIF_BACSU	RecName: Full=Flagellar M-ring protein [Bacillus subtilis subsp. subtilis str. 168]
c10893_g1_i1			0.45	0	sp|A1L1L2|TM214_RAT	RecName: Full=Transmembrane protein 214
c10894_g1_i1			0.29	0	sp|Q9SVA3|FBK98_ARATH	RecName: Full=F-box/kelch-repeat protein At4g39550 [Arabidopsis thaliana]
c10894_g2_i1			0.66	0	sp|Q95EE5|MATK_GRABR	RecName: Full=Maturase K; AltName: Full=Intron maturase
c10896_g1_i1			1.42	0	sp|Q89WR2|FTSK_BRADU	RecName: Full=DNA translocase FtsK [Bradyrhizobium diazoefficiens USDA 110]
c10898_g1_i1			0.29	0
c10899_g1_i1			1.08	0	sp|Q5AHA0|CHK1_CANAL	RecName: Full=Histidine protein kinase 1 [Candida albicans SC5314]
c109_g1_i1			0.35	0	sp|B8HVV6|G6PI_CYAP4	RecName: Full=Glucose-6-phosphate isomerase; Short=GPI; AltName: Full=Phosphoglucose isomerase; Short=PGI; AltName: Full=Phosphohexose isomerase; Short=PHI [Cyanothece sp. PCC 7425]
c1090_g1_i1			1.41	0	sp|Q64Q87|CUTC_BACFR	RecName: Full=Copper homeostasis protein CutC [Bacteroides fragilis YCH46]
c10901_g1_i1		cds.c10901_g1_i1|m.1380	0.23	0	sp|P0C2F6|RNHX1_ARATH	RecName: Full=Putative ribonuclease H protein At1g65750
c10901_g2_i1			0.92	0	sp|P0C2F6|RNHX1_ARATH	RecName: Full=Putative ribonuclease H protein At1g65750
c10902_g1_i1			0.64	0	sp|Q8CDI2|FBX43_MOUSE	RecName: Full=F-box only protein 43; AltName: Full=Endogenous meiotic inhibitor 2 [Mus musculus]
c10903_g1_i1			0.77	0	sp|O64584|WAP_ARATH	RecName: Full=WPP domain-associated protein [Arabidopsis thaliana]
c10904_g1_i1			0	0	sp|Q53005|4HBCL_RHOPA	RecName: Full=4-hydroxybenzoate--CoA/benzoate--CoA ligase; AltName: Full=4-hydroxybenzoyl-CoA synthetase [Rhodopseudomonas palustris CGA009]
c10905_g1_i1			0.08	1.74	sp|B7M5U6|MENH_ECO8A	RecName: Full=2-succinyl-6-hydroxy-2,4-cyclohexadiene-1-carboxylate synthase; Short=SHCHC synthase [Escherichia coli IAI1]
c10906_g1_i1			0.13	0	sp|P60363|HPPA_RHOPA	RecName: Full=K(+)-insensitive pyrophosphate-energized proton pump; AltName: Full=Membrane-bound proton-translocating pyrophosphatase; AltName: Full=Pyrophosphate-energized inorganic pyrophosphatase; Short=H(+)-PPase [Rhodopseudomonas palustris CGA009]
c10906_g2_i1			0.42	0
c10907_g1_i1			2.2	0	sp|Q8ZGS9|ADIC_YERPE	RecName: Full=Arginine/agmatine antiporter [Yersinia pestis]
c10908_g1_i1			0.81	0	sp|P95937|YHIT_SULSO	RecName: Full=Uncharacterized HIT-like protein SSO2163 [Sulfolobus solfataricus P2]
c10909_g1_i1			0	0	sp|P45573|DSVC_DESVH	RecName: Full=Sulfite reductase, dissimilatory-type subunit gamma; AltName: Full=Desulfoviridin subunit gamma; AltName: Full=Hydrogensulfite reductase subunit gamma [Desulfovibrio vulgaris str. Hildenborough]
c1091_g1_i1			0.33	0	sp|Q863A4|DYXC1_PONPY	RecName: Full=Dyslexia susceptibility 1 candidate gene 1 protein homolog
c10910_g1_i1			0.45	0	sp|O70624|MYOC_MOUSE	RecName: Full=Myocilin; AltName: Full=Trabecular meshwork-induced glucocorticoid response protein; Contains: RecName: Full=Myocilin, N-terminal fragment; AltName: Full=Myocilin 20 kDa N-terminal fragment; Contains: RecName: Full=Myocilin, C-terminal fragment; AltName: Full=Myocilin 35 kDa N-terminal fragment; Flags: Precursor [Mus musculus]
c10912_g1_i1		cds.c10912_g1_i1|m.1382	0.93	0	sp|O65238|Y5537_ARATH	RecName: Full=G-type lectin S-receptor-like serine/threonine-protein kinase At5g35370; Flags: Precursor [Arabidopsis thaliana]
c10914_g1_i1		cds.c10914_g1_i1|m.1383	0.25	0	sp|P14381|YTX2_XENLA	RecName: Full=Transposon TX1 uncharacterized 149 kDa protein; AltName: Full=ORF 2 [Xenopus laevis]
c10920_g1_i1			0.39	0	sp|P0C2F6|RNHX1_ARATH	RecName: Full=Putative ribonuclease H protein At1g65750
c10920_g2_i1			0.53	0	sp|P11369|LORF2_MOUSE	RecName: Full=LINE-1 retrotransposable element ORF2 protein; Short=ORF2p; AltName: Full=Long interspersed element-1; Short=L1; AltName: Full=Retrovirus-related Pol polyprotein LINE-1; Includes: RecName: Full=Reverse transcriptase; Includes: RecName: Full=Endonuclease
c10921_g1_i1			0.23	0
c10922_g1_i1			0.53	0	sp|Q47LF7|NUON_THEFY	RecName: Full=NADH-quinone oxidoreductase subunit N; AltName: Full=NADH dehydrogenase I subunit N; AltName: Full=NDH-1 subunit N [Thermobifida fusca YX]
c10925_g1_i1			0.37	0	sp|Q10PQ9|CCSDS_ORYSJ	RecName: Full=Cyclin-SDS-like; AltName: Full=Protein SOLO DANCERS-like [Oryza sativa Japonica Group]
c10926_g1_i1			22.65	0	sp|Q23247|YH82_CAEEL	RecName: Full=Uncharacterized protein ZC168.2
c10927_g1_i1			0.97	0	sp|P0CO20|MPG1_CRYNJ	RecName: Full=Mannose-1-phosphate guanyltransferase; AltName: Full=GDP-mannose pyrophosphorylase; AltName: Full=GTP-mannose-1-phosphate guanylyltransferase
c10928_g1_i1			0.23	0	sp|P08291|POLG_CXB1J	RecName: Full=Genome polyprotein; Contains: RecName: Full=P3; Contains: RecName: Full=Protein 3AB; Contains: RecName: Full=P2; Contains: RecName: Full=P1; Contains: RecName: Full=Capsid protein VP0; AltName: Full=VP4-VP2; Contains: RecName: Full=Capsid protein VP4; AltName: Full=P1A; AltName: Full=Virion protein 4; Contains: RecName: Full=Capsid protein VP2; AltName: Full=P1B; AltName: Full=Virio…
c10929_g1_i1			1.23	0
c1093_g1_i1			0.38	0	sp|B3E6Y9|NADK_GEOLS	RecName: Full=NAD kinase; AltName: Full=ATP-dependent NAD kinase [Geobacter lovleyi SZ]
c10930_g1_i1			0.1	0	sp|Q9ZR72|AB1B_ARATH	RecName: Full=ABC transporter B family member 1; Short=ABC transporter ABCB.1; Short=AtABCB1; AltName: Full=Multidrug resistance protein 1; AltName: Full=P-glycoprotein 1; Short=AtPgp1 [Arabidopsis thaliana]
c10931_g1_i1			0.81	14.76
c10935_g1_i1			1.67	0	sp|P25601|YCH5_YEAST	RecName: Full=Putative transposon Ty5-1 protein YCL075W [Saccharomyces cerevisiae S288c]
c10936_g1_i1			0.3	0
c10938_g1_i1			0.46	0	sp|Q5XIA3|TYW4_RAT	RecName: Full=tRNA wybutosine-synthesizing protein 4; Short=tRNA yW-synthesizing protein 4; AltName: Full=Leucine carboxyl methyltransferase 2; AltName: Full=tRNA(Phe) (7-(3-amino-3-(methoxycarbonyl)propyl)wyosine(37)-N)-methoxycarbonyltransferase; AltName: Full=tRNA(Phe) (7-(3-amino-3-carboxypropyl)wyosine(37)-O)-methyltransferase
c1094_g1_i1		cds.c1094_g1_i1|m.174	0.37	0	sp|P24397|HY6H_HYONI	RecName: Full=Hyoscyamine 6-dioxygenase; AltName: Full=Hyoscyamine 6-beta-hydroxylase
c10940_g1_i1			0.54	0
c10943_g1_i1			0.44	0	sp|D1FNJ7|CLE1_GLORO	RecName: Full=CLAVATA3/ESR (CLE)-related protein 1; Flags: Precursor
c10944_g1_i1			1.14	0	sp|Q9LYB9|MBD4_ARATH	RecName: Full=Methyl-CpG-binding domain-containing protein 4; Short=AtMBD4; Short=MBD04; AltName: Full=Methyl-CpG-binding protein MBD4 [Arabidopsis thaliana]
c10946_g1_i1			0.35	0	sp|Q6D286|EX7L_PECAS	RecName: Full=Exodeoxyribonuclease 7 large subunit; AltName: Full=Exodeoxyribonuclease VII large subunit; Short=Exonuclease VII large subunit [Pectobacterium atrosepticum SCRI1043]
c10948_g1_i1			1.09	0	sp|Q5XPI3|RN123_MOUSE	RecName: Full=E3 ubiquitin-protein ligase RNF123; AltName: Full=Kip1 ubiquitination-promoting complex protein 1; AltName: Full=RING finger protein 123 [Mus musculus]
c10949_g1_i1			0.67	0	sp|B6ESC6|BIOF_ALISL	RecName: Full=8-amino-7-oxononanoate synthase; Short=AONS; AltName: Full=7-keto-8-amino-pelargonic acid synthase; Short=7-KAP synthase; Short=KAPA synthase; AltName: Full=8-amino-7-ketopelargonate synthase [Aliivibrio salmonicida LFI1238]
c1095_g1_i1	K00164	cds.c1095_g1_i1|m.176	0.25	0	sp|P20967|ODO1_YEAST	RecName: Full=2-oxoglutarate dehydrogenase, mitochondrial; AltName: Full=2-oxoglutarate dehydrogenase complex component E1; Short=OGDC-E1; AltName: Full=Alpha-ketoglutarate dehydrogenase; Flags: Precursor [Saccharomyces cerevisiae S288c]
c10952_g1_i1			0.4	0
c10954_g1_i1			0.2	4.05	sp|Q9LZX8|BIG2_ARATH	RecName: Full=Brefeldin A-inhibited guanine nucleotide-exchange protein 2; Short=BIG2; AltName: Full=ARF guanine-nucleotide exchange factor BIG2 [Arabidopsis thaliana]
c10958_g1_i1	K00472	cds.c10958_g1_i1|m.1384	0.27	0	sp|Q9ZW86|P4H1_ARATH
c10958_g1_i2			0.49	0	sp|Q9ZW86|P4H1_ARATH
c10959_g1_i1			0.47	0
c10960_g1_i1		cds.c10960_g1_i1|m.1385	0.25	0	sp|Q9SD40|SRS1_ARATH	RecName: Full=Protein SHI RELATED SEQUENCE 1; AltName: Full=Protein STYLISH 1 [Arabidopsis thaliana]
c10962_g1_i1			1.19	0	sp|P33515|POLG_MCFA	RecName: Full=Genome polyprotein; Contains: RecName: Full=Protein C; AltName: Full=Capsid protein; AltName: Full=Core protein; Contains: RecName: Full=Small envelope protein M; AltName: Full=Matrix protein; Contains: RecName: Full=Envelope protein E; Contains: RecName: Full=Non-structural protein 1; Short=NS1; Contains: RecName: Full=Non-structural protein 2A; Short=NS2A; Contains: RecName: Full=…
c10963_g1_i1			0.78	0	sp|P0C6U6|R1A_CVHNL	RecName: Full=Replicase polyprotein 1a; Short=pp1a; AltName: Full=ORF1a polyprotein; Contains: RecName: Full=Non-structural protein 1; Short=nsp1; AltName: Full=p9; Contains: RecName: Full=Non-structural protein 2; Short=nsp2; AltName: Full=p87; Contains: RecName: Full=Non-structural protein 3; Short=nsp3; AltName: Full=PL1-PRO/PL2-PRO; AltName: Full=PLP1/PLP2; AltName: Full=Papain-like proteinas…
c10964_g1_i1			0	0	sp|P13517|CAPZB_YEAST	RecName: Full=F-actin-capping protein subunit beta [Saccharomyces cerevisiae S288c]
c10967_g1_i1			0.62	0	sp|Q98Q37|EFTS_MYCPU	RecName: Full=Elongation factor Ts; Short=EF-Ts [Mycoplasma pulmonis UAB CTIP]
c10968_g1_i1	K01213	cds.c10968_g1_i1|m.1386	0.23	0	sp|Q39786|PGLR_GOSHI	RecName: Full=Polygalacturonase; Short=PG; AltName: Full=Pectinase; Flags: Precursor
c1097_g1_i1			0.28	11.79	sp|C0LGT6|EFR_ARATH	RecName: Full=LRR receptor-like serine/threonine-protein kinase EFR; AltName: Full=Elongation factor Tu receptor; Short=EF-Tu receptor; Flags: Precursor [Arabidopsis thaliana]
c10971_g1_i1			6.63	0	sp|Q7TNJ4|AMGO2_RAT	RecName: Full=Amphoterin-induced protein 2; AltName: Full=AMIGO-2; AltName: Full=Alivin-1; Flags: Precursor [Rattus norvegicus]
c10972_g1_i1			1.66	0	sp|Q9C0B7|TNG6_HUMAN	RecName: Full=Transport and Golgi organization protein 6 homolog; AltName: Full=Transmembrane and coiled-coil domain-containing protein 7 [Homo sapiens]
c10973_g1_i1			0.6	0
c10975_g1_i1			0.21	0	sp|P0C656|MED12_CAEBR	RecName: Full=Mediator of RNA polymerase II transcription subunit 12; AltName: Full=Mediator complex subunit 12; AltName: Full=Protein dumpy-22
c10976_g1_i1			0.47	0	sp|Q9HRI2|Y683_HALSA	RecName: Full=Uncharacterized aldolase VNG_0683C [Halobacterium sp. NRC-1]
c10977_g1_i1		cds.c10977_g1_i1|m.1388	0.78	0
c10979_g1_i1			0.49	0	sp|Q8BZ20|PAR12_MOUSE	RecName: Full=Poly [ADP-ribose] polymerase 12; Short=PARP-12; AltName: Full=ADP-ribosyltransferase diphtheria toxin-like 12; Short=ARTD12; AltName: Full=Zinc finger CCCH domain-containing protein 1 [Mus musculus]
c1098_g1_i1			0.38	0	sp|P56699|CAC1E_DIPOM	RecName: Full=Probable voltage-dependent R-type calcium channel subunit alpha-1E; AltName: Full=DOE-1; AltName: Full=Voltage-gated calcium channel subunit alpha Cav2.3
c10980_g1_i1			0.19	0	sp|P06793|VL2_HPV18	RecName: Full=Minor capsid protein L2 [Human papillomavirus type 18]
c10981_g1_i1			0.43	0
c10981_g2_i1			0.59	0	sp|A8LMA0|YIDC_DINSH	RecName: Full=Membrane protein insertase YidC; AltName: Full=Foldase YidC; AltName: Full=Membrane integrase YidC; AltName: Full=Membrane protein YidC [Dinoroseobacter shibae DFL 12 = DSM 16493]
c10982_g1_i1			3.87	0	sp|Q7V478|RL1_PROMM	RecName: Full=50S ribosomal protein L1 [Prochlorococcus marinus str. MIT 9313]
c10983_g1_i1			1.18	0	sp|P27521|CA4_ARATH	RecName: Full=Chlorophyll a-b binding protein 4, chloroplastic; AltName: Full=LHCI type III CAB-4; Flags: Precursor [Arabidopsis thaliana]
c10983_g2_i1	K08910	cds.c10983_g2_i1|m.1389	0.19	0	sp|P27521|CA4_ARATH	RecName: Full=Chlorophyll a-b binding protein 4, chloroplastic; AltName: Full=LHCI type III CAB-4; Flags: Precursor [Arabidopsis thaliana]
c10984_g1_i1			0.35	2.84	sp|Q9W0Y8|SCN60_DROME	RecName: Full=Sodium channel protein 60E; AltName: Full=Drosophila ion channel 60; AltName: Full=Drosophila sodium channel 1; AltName: Full=Protein smell-impaired 60E; AltName: Full=Sodium channel 2; Short=DmNav2 [Drosophila melanogaster]
c10985_g1_i1			0.61	0	sp|Q8J294|ARO1_THACU	RecName: Full=Pentafunctional AROM polypeptide; Includes: RecName: Full=3-dehydroquinate synthase; Short=DHQS; Includes: RecName: Full=3-phosphoshikimate 1-carboxyvinyltransferase; AltName: Full=5-enolpyruvylshikimate-3-phosphate synthase; Short=EPSP synthase; Short=EPSPS; Includes: RecName: Full=Shikimate kinase; Short=SK; Includes: RecName: Full=3-dehydroquinate dehydratase; Short=3-dehydroquin…
c10986_g1_i1			0.42	0	sp|Q9M128|BH057_ARATH	RecName: Full=Transcription factor bHLH57; AltName: Full=Basic helix-loop-helix protein 57; Short=AtbHLH57; Short=bHLH 57; AltName: Full=Transcription factor EN 12; AltName: Full=bHLH transcription factor bHLH057 [Arabidopsis thaliana]
c10989_g1_i1			0.16	0	sp|P96218|GLTB_MYCTU	RecName: Full=Glutamate synthase [NADPH] large chain; AltName: Full=Glutamate synthase subunit alpha; Short=GLTS alpha chain [Mycobacterium tuberculosis H37Rv]
c10990_g1_i1			0.78	0	sp|Q8EF26|Y2176_SHEON	RecName: Full=UPF0352 protein SO_2176 [Shewanella oneidensis MR-1]
c10991_g1_i1			2.68	0	sp|Q8VZ52|ATG10_ARATH	RecName: Full=Ubiquitin-like-conjugating enzyme ATG10; AltName: Full=Autophagy-related protein 10; Short=AtATG10 [Arabidopsis thaliana]
c10995_g1_i1			0.4	0	sp|Q00960|NMDE2_RAT	RecName: Full=Glutamate receptor ionotropic, NMDA 2B; Short=GluN2B; AltName: Full=Glutamate [NMDA] receptor subunit epsilon-2; AltName: Full=N-methyl D-aspartate receptor subtype 2B; Short=NMDAR2B; Short=NR2B; Flags: Precursor
c10998_g1_i1			1.34	0
c11_g1_i1			0.27	0	sp|Q9CMJ6|ARGA_PASMU	RecName: Full=Amino-acid acetyltransferase; AltName: Full=N-acetylglutamate synthase; Short=AGS; Short=NAGS [Pasteurella multocida subsp. multocida str. Pm70]
c110_g1_i1			0.91	0	sp|P93043|VPS41_ARATH	RecName: Full=Vacuolar protein sorting-associated protein 41 homolog [Arabidopsis thaliana]
c11000_g1_i1			0.37	0
c11001_g1_i1			0.47	0
c11002_g1_i1		cds.c11002_g1_i1|m.1391	0.5	0	sp|P10978|POLX_TOBAC	RecName: Full=Retrovirus-related Pol polyprotein from transposon TNT 1-94; Includes: RecName: Full=Protease; Includes: RecName: Full=Reverse transcriptase; Includes: RecName: Full=Endonuclease [Nicotiana tabacum]
c11003_g1_i1			0	0	sp|P0C042|Y4597_ARATH	RecName: Full=Uncharacterized protein At4g15970
c11004_g1_i1			0.84	7.23
c11005_g1_i1			0.73	0	sp|Q58EK5|TDRD1_DANRE	RecName: Full=Tudor domain-containing protein 1 [Danio rerio]
c11006_g1_i1			0.85	0	sp|O00370|LORF2_HUMAN	RecName: Full=LINE-1 retrotransposable element ORF2 protein; Short=ORF2p; Includes: RecName: Full=Reverse transcriptase; Includes: RecName: Full=Endonuclease
c11008_g1_i1			0.95	0	sp|Q06065|ATOC_ECOLI	RecName: Full=Acetoacetate metabolism regulatory protein AtoC; AltName: Full=Ornithine decarboxylase antizyme; AltName: Full=Ornithine/arginine decarboxylase inhibitor [Escherichia coli K-12]
c11009_g1_i1			0.44	0
c11010_g1_i1			0.4	12.23	sp|Q00681|STCJ_EMENI	RecName: Full=Sterigmatocystin biosynthesis fatty acid synthase subunit alpha; Short=sFAS
c11010_g1_i2			0	0
c11011_g1_i1			0	0	sp|B6K1V7|CCM1_SCHJY	RecName: Full=Mitochondrial group I intron splicing factor dmr1; Flags: Precursor
c11012_g1_i1		cds.c11012_g1_i1|m.1392	0.25	0
c11013_g1_i1			0.51	0	sp|Q54VV7|Y0111_DICDI	RecName: Full=Probable serine/threonine-protein kinase DDB_G0280111 [Dictyostelium discoideum]
c11015_g1_i1			1.47	0	sp|P69781|GAT12_ARATH	RecName: Full=GATA transcription factor 12 [Arabidopsis thaliana]
c11017_g1_i1			0.84	0	sp|Q8WZ42|TITIN_HUMAN	RecName: Full=Titin; AltName: Full=Connectin; AltName: Full=Rhabdomyosarcoma antigen MU-RMS-40.14 [Homo sapiens]
c11018_g1_i1			1.04	0	sp|P90211|RDRP_TMOB	RecName: Full=Replicase large subunit; AltName: Full=183 kDa protein; AltName: Full=RNA-directed RNA polymerase; Contains: RecName: Full=Replicase small subunit; AltName: Full=126 kDa protein; AltName: Full=Methyltransferase/RNA helicase; Short=MT/HEL
c11018_g1_i2			0	0	sp|P90211|RDRP_TMOB	RecName: Full=Replicase large subunit; AltName: Full=183 kDa protein; AltName: Full=RNA-directed RNA polymerase; Contains: RecName: Full=Replicase small subunit; AltName: Full=126 kDa protein; AltName: Full=Methyltransferase/RNA helicase; Short=MT/HEL
c11019_g1_i1		cds.c11019_g1_i1|m.1393	0.63	0	sp|P10978|POLX_TOBAC	RecName: Full=Retrovirus-related Pol polyprotein from transposon TNT 1-94; Includes: RecName: Full=Protease; Includes: RecName: Full=Reverse transcriptase; Includes: RecName: Full=Endonuclease [Nicotiana tabacum]
c11021_g1_i1			0.23	0	sp|Q80VY9|DHX33_MOUSE	RecName: Full=Putative ATP-dependent RNA helicase DHX33; AltName: Full=DEAH box protein 33 [Mus musculus]
c11022_g1_i1			0.69	0
c11024_g1_i1			1.16	0	sp|Q8CBY3|LENG8_MOUSE	RecName: Full=Leukocyte receptor cluster member 8 homolog [Mus musculus]
c11025_g1_i1			0.59	0	sp|A9JTX2|MTG1_XENTR	RecName: Full=Mitochondrial ribosome-associated GTPase 1; AltName: Full=Mitochondrial GTPase 1; Flags: Precursor
c11028_g1_i1			0.47	6.37	sp|Q3E6Y3|Y1869_ARATH	RecName: Full=Uncharacterized protein At1g28695; Flags: Precursor [Arabidopsis thaliana]
c1103_g1_i1			0.27	0	sp|P34420|DGC14_CAEEL	RecName: Full=ES2 similar protein 2; AltName: Full=DiGeorge syndrome critical region 14 homolog [Caenorhabditis elegans]
c11031_g1_i1			1.09	0	sp|Q7MVU9|Y934_PORGI	RecName: Full=UPF0313 protein PG_0934 [Porphyromonas gingivalis W83]
c11032_g1_i1			0.28	0	sp|P36421|SYYC_YEAST	RecName: Full=Tyrosine--tRNA ligase, cytoplasmic; AltName: Full=Tyrosyl-tRNA synthetase; Short=TyrRS [Saccharomyces cerevisiae S288c]
c11033_g1_i1			0	0	sp|P53280|CF130_YEAST	RecName: Full=Protein CAF130; AltName: Full=130 kDa CCR4-associated factor [Saccharomyces cerevisiae S288c]
c11034_g1_i1			0.88	0	sp|Q39H55|SYT_BURS3	RecName: Full=Threonine--tRNA ligase; AltName: Full=Threonyl-tRNA synthetase; Short=ThrRS [Burkholderia lata]
c11035_g1_i1			0.36	0	sp|Q2QLI6|MP701_ORYSJ	RecName: Full=Microtubule-associated protein 70-1; Short=AtMAP70-1; AltName: Full=70 kDa microtubule-associated protein 1 [Oryza sativa Japonica Group]
c11036_g1_i1			0.47	0	sp|P10978|POLX_TOBAC	RecName: Full=Retrovirus-related Pol polyprotein from transposon TNT 1-94; Includes: RecName: Full=Protease; Includes: RecName: Full=Reverse transcriptase; Includes: RecName: Full=Endonuclease [Nicotiana tabacum]
c11037_g1_i1			0	0	sp|A2QAS2|MNS1B_ASPNC	RecName: Full=Probable mannosyl-oligosaccharide alpha-1,2-mannosidase 1B; AltName: Full=Class I alpha-mannosidase 1B; AltName: Full=Man(9)-alpha-mannosidase 1B; Flags: Precursor
c11038_g1_i1			0.35	0
c11039_g1_i1			0.3	0	sp|P41182|BCL6_HUMAN	RecName: Full=B-cell lymphoma 6 protein; Short=BCL-6; AltName: Full=B-cell lymphoma 5 protein; Short=BCL-5; AltName: Full=Protein LAZ-3; AltName: Full=Zinc finger and BTB domain-containing protein 27; AltName: Full=Zinc finger protein 51 [Homo sapiens]
c11039_g2_i1			0.54	0	sp|Q5ZM39|BCL6_CHICK	RecName: Full=B-cell lymphoma 6 protein homolog
c1104_g1_i1		cds.c1104_g1_i1|m.177	0.16	0
c11040_g1_i1			0.22	4.01
c11043_g1_i1			0.18	0	sp|O14265|VATH_SCHPO	RecName: Full=V-type proton ATPase subunit H; Short=V-ATPase subunit H; AltName: Full=V-ATPase 54 kDa subunit; AltName: Full=Vacuolar proton pump subunit H [Schizosaccharomyces pombe 972h-]
c11044_g1_i1			0.25	0
c11045_g1_i1			0.14	0	sp|A5FJR8|METE_FLAJ1	RecName: Full=5-methyltetrahydropteroyltriglutamate--homocysteine methyltransferase; AltName: Full=Cobalamin-independent methionine synthase; AltName: Full=Methionine synthase, vitamin-B12 independent isozyme [Flavobacterium johnsoniae UW101]
c11047_g1_i1			0.47	0	sp|Q7MWW8|PURA_PORGI	RecName: Full=Adenylosuccinate synthetase; Short=AMPSase; Short=AdSS; AltName: Full=IMP--aspartate ligase [Porphyromonas gingivalis W83]
c11048_g1_i1			0.29	0	sp|P89202|RDRP_SHMV	RecName: Full=Replicase large subunit; AltName: Full=183 kDa protein; AltName: Full=RNA-directed RNA polymerase; Contains: RecName: Full=Replicase small subunit; AltName: Full=126 kDa protein; AltName: Full=Methyltransferase/RNA helicase; Short=MT/HEL
c11050_g1_i1			0.23	0	sp|Q92TT1|3MGH_RHIME	RecName: Full=Putative 3-methyladenine DNA glycosylase [Sinorhizobium meliloti 1021]
c11050_g2_i1			0.37	0	sp|Q2A2J0|SYT_FRATH	RecName: Full=Threonine--tRNA ligase; AltName: Full=Threonyl-tRNA synthetase; Short=ThrRS [Francisella tularensis subsp. holarctica LVS]
c11051_g1_i1			0.44	0
c11053_g1_i1			0	0	sp|Q9CAE3|LDL3_ARATH	RecName: Full=Lysine-specific histone demethylase 1 homolog 3; AltName: Full=Flavin-containing amine oxidase domain-containing protein 3; AltName: Full=Protein FLOWERING LOCUS D; AltName: Full=Protein LSD1-LIKE 3; AltName: Full=Protein SUPPRESSOR OF OVEREXPRESSED FCA 1
c11054_g1_i1		cds.c11054_g1_i1|m.1401	0.74	0	sp|Q58G01|LHWL3_ARATH	RecName: Full=Transcription factor bHLH155; AltName: Full=BHLH transcription factor gamma; Short=bHLH gamma; AltName: Full=Basic helix-loop-helix protein 155; Short=AtbHLH155; Short=bHLH 155; AltName: Full=LONESOME HIGHWAY-like protein 3; AltName: Full=bHLH transcription factor bHLH155 [Arabidopsis thaliana]
c11055_g1_i1			0.85	1.77	sp|Q0DJ99|COPD2_ORYSJ	RecName: Full=Coatomer subunit delta-2; AltName: Full=Delta-coat protein 2; Short=Delta-COP 2 [Oryza sativa Japonica Group]
c11055_g2_i1			0.53	0	sp|Q8BKV0|TICN3_MOUSE	RecName: Full=Testican-3; AltName: Full=SPARC/osteonectin, CWCV, and Kazal-like domains proteoglycan 3; Flags: Precursor [Mus musculus]
c11056_g1_i1			0.46	0	sp|Q9UGB4|CT187_HUMAN	RecName: Full=Putative uncharacterized protein C20orf187 [Homo sapiens]
c11058_g1_i1			0.37	0	sp|Q6MDG7|RNH2_PARUW	RecName: Full=Ribonuclease HII; Short=RNase HII [Candidatus Protochlamydia amoebophila UWE25]
c1106_g1_i1			0	0	sp|O92446|VP91_NPVBM	RecName: Full=Capsid-associated protein Vp91; Flags: Precursor [Bombyx mori nucleopolyhedrovirus]
c1106_g1_i2			0.42	0	sp|B1PS76|RDRP_LOLV	RecName: Full=RNA-directed RNA polymerase; Includes: RecName: Full=Helicase
c11060_g1_i1			0.82	0
c11061_g1_i1			0.57	0	sp|O96099|FAD5B_DICDI	RecName: Full=Delta(5) fatty acid desaturase B; Short=Delta-5 fatty acid desaturase B [Dictyostelium discoideum]
c11062_g1_i1			0.59	0	sp|Q54VX4|MCFJ_DICDI	RecName: Full=Mitochondrial substrate carrier family protein J [Dictyostelium discoideum]
c11065_g1_i1			1.14	0
c11066_g1_i1			2.33	0
c11068_g1_i1			0.44	0	sp|B0VQP8|RL34_ACIBS	RecName: Full=50S ribosomal protein L34 [Acinetobacter baumannii SDF]
c11069_g1_i1			0.25	0	sp|Q08CY9|EOGT_XENTR	RecName: Full=EGF domain-specific O-linked N-acetylglucosamine transferase; AltName: Full=Extracellular O-linked N-acetylglucosamine transferase; Flags: Precursor [Xenopus (Silurana) tropicalis]
c11072_g1_i1			2.05	0	sp|Q92R32|NADB_RHIME	RecName: Full=L-aspartate oxidase; Short=LASPO; AltName: Full=Quinolinate synthase B [Sinorhizobium meliloti 1021]
c11072_g2_i1			0.31	1.04
c11074_g1_i1			0.55	3.2	sp|Q9LDX1|SGS3_ARATH	RecName: Full=Protein SUPPRESSOR OF GENE SILENCING 3; Short=AtSGS3 [Arabidopsis thaliana]
c11075_g1_i1			0.72	0	sp|A6UYU5|MASZ_PSEA7	RecName: Full=Malate synthase G [Pseudomonas aeruginosa PA7]
c11076_g1_i1			0.3	0
c11077_g1_i1			0	0	sp|A0AUJ5|POLG_BVY3	RecName: Full=Genome polyprotein; Contains: RecName: Full=P1 proteinase; AltName: Full=N-terminal protein; Contains: RecName: Full=Helper component proteinase; Short=HC-pro; Contains: RecName: Full=Protein P3; Contains: RecName: Full=6 kDa protein 1; Short=6K1; Contains: RecName: Full=Cytoplasmic inclusion protein; Short=CI; Contains: RecName: Full=6 kDa protein 2; Short=6K2; Contains: RecName: F…
c11078_g1_i1			0	0	sp|P25022|RAG2_CHICK	RecName: Full=V(D)J recombination-activating protein 2; Short=RAG-2
c11081_g1_i1			0.4	0
c11083_g1_i1			0.32	0	sp|Q9SBN6|PSBO_VOLCA	RecName: Full=Oxygen-evolving enhancer protein 1, chloroplastic; Short=OEE1; Flags: Precursor
c11084_g1_i1			0.16	0	sp|P23775|CBG_RABIT	RecName: Full=Corticosteroid-binding globulin; Short=CBG; AltName: Full=Serpin A6; AltName: Full=Transcortin
c11089_g1_i1			0.29	7.27	sp|P50134|DCOR_DATST	RecName: Full=Ornithine decarboxylase; Short=ODC
c11089_g2_i1			0.52	0	sp|O22616|DCOR_SOLLC	RecName: Full=Ornithine decarboxylase; Short=ODC; AltName: Full=LeODC [Solanum lycopersicum]
c11090_g1_i1	K10406	cds.c11090_g1_i1|m.1403	0.37	4.64	sp|Q8L7K0|R18A1_ARATH	RecName: Full=60S ribosomal protein L18a-1 [Arabidopsis thaliana]
c11091_g1_i1		cds.c11091_g1_i1|m.1405	0.54	0	sp|Q4JW05|SYFB_CORJK	RecName: Full=Phenylalanine--tRNA ligase beta subunit; AltName: Full=Phenylalanyl-tRNA synthetase beta subunit; Short=PheRS [Corynebacterium jeikeium K411]
c11092_g1_i1			0.26	0
c11093_g1_i1			0.31	0
c11094_g1_i1			0.49	0
c11096_g1_i1			0.64	0	sp|Q6MLF5|Y2056_BDEBA	RecName: Full=Uncharacterized RNA methyltransferase Bd2056
c11098_g1_i1		cds.c11098_g1_i1|m.1406	0.34	0	sp|P10978|POLX_TOBAC	RecName: Full=Retrovirus-related Pol polyprotein from transposon TNT 1-94; Includes: RecName: Full=Protease; Includes: RecName: Full=Reverse transcriptase; Includes: RecName: Full=Endonuclease [Nicotiana tabacum]
c11101_g1_i1			0.91	0	sp|A6VQV3|PLSX_ACTSZ	RecName: Full=Phosphate acyltransferase; AltName: Full=Acyl-ACP phosphotransacylase; AltName: Full=Acyl-[acyl-carrier-protein]--phosphate acyltransferase; AltName: Full=Phosphate-acyl-ACP acyltransferase [Actinobacillus succinogenes 130Z]
c11102_g1_i1			0.4	0	sp|O13710|SMC5_SCHPO	RecName: Full=Structural maintenance of chromosomes protein 5; AltName: Full=DNA repair protein spr18; AltName: Full=SMC partner of rad18 [Schizosaccharomyces pombe 972h-]
c11105_g1_i1			0.93	0	sp|Q9H583|HEAT1_HUMAN	RecName: Full=HEAT repeat-containing protein 1; AltName: Full=Protein BAP28; Contains: RecName: Full=HEAT repeat-containing protein 1, N-terminally processed [Homo sapiens]
c11107_g1_i1		cds.c11107_g1_i1|m.1407	1.12	2.59
c11111_g1_i1			0.44	0	sp|F4HVY0|CER1_ARATH	RecName: Full=Protein ECERIFERUM 1 [Arabidopsis thaliana]
c11115_g1_i1			0.73	0	sp|Q93NE2|TRUA_MYXXA	RecName: Full=tRNA pseudouridine synthase A; AltName: Full=tRNA pseudouridine(38-40) synthase; AltName: Full=tRNA pseudouridylate synthase I; AltName: Full=tRNA-uridine isomerase I
c11117_g1_i1		cds.c11117_g1_i1|m.1408	0.44	0	sp|Q2KNB5|HXK10_ORYSJ	RecName: Full=Hexokinase-10; AltName: Full=Hexokinase-7
c11126_g1_i1			0.16	0	sp|Q9TUL9|TIMP3_HORSE	RecName: Full=Metalloproteinase inhibitor 3; AltName: Full=Tissue inhibitor of metalloproteinases 3; Short=TIMP-3; Flags: Precursor
c11129_g1_i1			1.81	0	sp|B7IMH6|PCP_BACC2	RecName: Full=Pyrrolidone-carboxylate peptidase; AltName: Full=5-oxoprolyl-peptidase; AltName: Full=Pyroglutamyl-peptidase I; Short=PGP-I; Short=Pyrase [Bacillus cereus G9842]
c11131_g1_i1			0.59	0	sp|O77780|ADAM2_BOVIN	RecName: Full=Disintegrin and metalloproteinase domain-containing protein 2; Short=ADAM 2; AltName: Full=Fertilin subunit beta; AltName: Full=PH-30; Short=PH30; AltName: Full=PH30-beta; Flags: Precursor [Bos taurus]
c11135_g1_i1			0	0	sp|A1W1H5|NUOD_CAMJJ	RecName: Full=NADH-quinone oxidoreductase subunit D; AltName: Full=NADH dehydrogenase I subunit D; AltName: Full=NDH-1 subunit D [Campylobacter jejuni subsp. jejuni 81-176]
c1114_g1_i1	K15289	cds.c1114_g1_i1|m.178	0.38	4.14	sp|Q03730|YMB8_YEAST	RecName: Full=Uncharacterized vacuolar membrane protein YML018C [Saccharomyces cerevisiae S288c]
c11141_g1_i1			1.82	5.12	sp|Q6CP16|RT25_KLULA	RecName: Full=37S ribosomal protein S25, mitochondrial
c11143_g1_i1			0	0	sp|Q7YRG5|ARY2_MACMU	RecName: Full=Arylamine N-acetyltransferase 2; AltName: Full=Arylamide acetylase 2; AltName: Full=N-acetyltransferase type 2; Short=NAT-2; AltName: Full=Polymorphic arylamine N-acetyltransferase; Short=PNAT [Macaca mulatta]
c11144_g1_i1			1.46	0	sp|Q96C55|ZN524_HUMAN	RecName: Full=Zinc finger protein 524 [Homo sapiens]
c11148_g1_i1			0.1	0	sp|A4J3N3|KCY_DESRM	RecName: Full=Cytidylate kinase; Short=CK; AltName: Full=Cytidine monophosphate kinase; Short=CMP kinase [Desulfotomaculum reducens MI-1]
c11148_g1_i2			0	6.09
c11149_g1_i1			0.64	0	sp|P30816|GE_CHV1	RecName: Full=Envelope glycoprotein E; Short=gE; Flags: Precursor [Macacine herpesvirus 1]
c11150_g1_i1			0.38	0	sp|Q60821|ZBT17_MOUSE	RecName: Full=Zinc finger and BTB domain-containing protein 17; AltName: Full=LP-1; AltName: Full=Polyomavirus late initiator promoter-binding protein; AltName: Full=Zinc finger protein 100; Short=Zfp-100; AltName: Full=Zinc finger protein 151; AltName: Full=Zinc finger protein Z13
c11150_g2_i1			0.41	0	sp|Q6CQ59|SQS1_KLULA	RecName: Full=Protein SQS1
c11153_g1_i1			0.34	0	sp|Q8S8K6|SCP28_ARATH	RecName: Full=Serine carboxypeptidase-like 28; Flags: Precursor [Arabidopsis thaliana]
c11155_g1_i1			0.1	0
c11158_g1_i1			0.2	0	sp|P36586|YPT5_SCHPO	RecName: Full=GTP-binding protein ypt5 [Schizosaccharomyces pombe 972h-]
c11160_g1_i1			0.45	0
c11162_g1_i1			0.29	0	sp|A7Z675|RIBBA_BACA2	RecName: Full=Riboflavin biosynthesis protein RibBA; Includes: RecName: Full=3,4-dihydroxy-2-butanone 4-phosphate synthase; Short=DHBP synthase; Includes: RecName: Full=GTP cyclohydrolase-2; AltName: Full=GTP cyclohydrolase II [Bacillus amyloliquefaciens subsp. plantarum str. FZB42]
c11166_g1_i1			0.32	4.67	sp|Q9LUE2|TPS18_ARATH	RecName: Full=Terpenoid synthase 18; Short=AtTPS18 [Arabidopsis thaliana]
c11166_g2_i1			0	0
c11170_g1_i1			1.11	0
c11172_g1_i1			0.49	0	sp|Q9CZQ6|RAE1E_MOUSE	RecName: Full=Retinoic acid early-inducible protein 1-epsilon; Short=RAE-1-epsilon; Flags: Precursor [Mus musculus]
c11174_g1_i1			0	0	sp|Q94K41|SDR3B_ARATH	RecName: Full=Short-chain dehydrogenase reductase 3b; Short=AtSDR3b [Arabidopsis thaliana]
c11175_g1_i1			0.23	0	sp|Q9ZR72|AB1B_ARATH	RecName: Full=ABC transporter B family member 1; Short=ABC transporter ABCB.1; Short=AtABCB1; AltName: Full=Multidrug resistance protein 1; AltName: Full=P-glycoprotein 1; Short=AtPgp1 [Arabidopsis thaliana]
c11177_g1_i1			2.36	0	sp|P14219|ADH1_PENAM	RecName: Full=Alcohol dehydrogenase 1; AltName: Full=ADH slow-allele
c11180_g1_i1			0.98	0	sp|Q9ESY9|GILT_MOUSE	RecName: Full=Gamma-interferon-inducible lysosomal thiol reductase; AltName: Full=Gamma-interferon-inducible protein IP-30; AltName: Full=Lysosomal thiol reductase IP30; Flags: Precursor [Mus musculus]
c1119_g1_i1		cds.c1119_g1_i1|m.180	0.47	0	sp|Q9C9N5|Y1668_ARATH	RecName: Full=Probable inactive leucine-rich repeat receptor-like protein kinase At1g66830; Flags: Precursor [Arabidopsis thaliana]
c11190_g1_i1		cds.c11190_g1_i1|m.1409	0.3	0	sp|P47024|YJ41B_YEAST	RecName: Full=Transposon Ty4-J Gag-Pol polyprotein; AltName: Full=TY4A-TY4B; AltName: Full=Transposon Ty4 TYA-TYB polyprotein; Includes: RecName: Full=Capsid protein; Short=CA; Includes: RecName: Full=Ty4 protease; Short=PR; Includes: RecName: Full=Integrase; Short=IN; Includes: RecName: Full=Reverse transcriptase/ribonuclease H; Short=RT; Short=RT-RH [Saccharomyces cerevisiae S288c]
c11195_g1_i1			0.18	0
c11197_g1_i1			0.45	0	sp|Q65R87|RLMN_MANSM	RecName: Full=Dual-specificity RNA methyltransferase RlmN; AltName: Full=23S rRNA (adenine(2503)-C(2))-methyltransferase; AltName: Full=23S rRNA m2A2503 methyltransferase; AltName: Full=Ribosomal RNA large subunit methyltransferase N; AltName: Full=tRNA (adenine(37)-C(2))-methyltransferase; AltName: Full=tRNA m2A37 methyltransferase [Mannheimia succiniciproducens MBEL55E]
c11199_g1_i1			0.18	0	sp|A7Z0E4|RECR_BACA2	RecName: Full=Recombination protein RecR [Bacillus amyloliquefaciens subsp. plantarum str. FZB42]
c112_g1_i1		cds.c112_g1_i1|m.34	0.45	0	sp|P0CAJ1|VF69R_ASFK5	RecName: Full=Uncharacterized membrane protein X69R
c112_g1_i2		cds.c112_g1_i2|m.35	0.43	0	sp|P0CAJ1|VF69R_ASFK5	RecName: Full=Uncharacterized membrane protein X69R
c11202_g1_i1			0.51	0	sp|Q5ZIT8|TAF2_CHICK	RecName: Full=Transcription initiation factor TFIID subunit 2; AltName: Full=TBP-associated factor 150 kDa; AltName: Full=Transcription initiation factor TFIID 150 kDa subunit; Short=TAF(II)150; Short=TAFII-150; Short=TAFII150
c11203_g1_i1			0.15	0	sp|Q495T6|MMEL1_HUMAN	RecName: Full=Membrane metallo-endopeptidase-like 1; AltName: Full=Membrane metallo-endopeptidase-like 2; AltName: Full=NEP2(m); AltName: Full=Neprilysin II; Short=NEPII; AltName: Full=Neprilysin-2; Short=NEP2; Short=NL2; Contains: RecName: Full=Membrane metallo-endopeptidase-like 1, soluble form; AltName: Full=Neprilysin-2 secreted; Short=NEP2(s) [Homo sapiens]
c11207_g1_i1		cds.c11207_g1_i1|m.1410	0.48	2.6	sp|P0C2F6|RNHX1_ARATH	RecName: Full=Putative ribonuclease H protein At1g65750
c11207_g2_i1			1.82	0	sp|P0C2F6|RNHX1_ARATH	RecName: Full=Putative ribonuclease H protein At1g65750
c1121_g1_i1			0.08	0
c11217_g1_i1			0.27	0	sp|P0C6T7|R1A_BCRP3	RecName: Full=Replicase polyprotein 1a; Short=pp1a; AltName: Full=ORF1a polyprotein; Contains: RecName: Full=Non-structural protein 1; Short=nsp1; AltName: Full=Leader protein; Contains: RecName: Full=Non-structural protein 2; Short=nsp2; AltName: Full=p65 homolog; Contains: RecName: Full=Non-structural protein 3; Short=nsp3; AltName: Full=PL2-PRO; AltName: Full=Papain-like proteinase; Short=PL-P…
c11219_g1_i1			0.78	0
c11223_g1_i1			0.29	0	sp|B0K5A3|FTSH1_THEPX	RecName: Full=ATP-dependent zinc metalloprotease FtsH 1 [Thermoanaerobacter sp. X514]
c11225_g1_i1	K02295	cds.c11225_g1_i1|m.1411	0.23	5.27	sp|O48652|UVR3_ARATH	RecName: Full=(6-4)DNA photolyase; AltName: Full=Protein UV repair defective 3 [Arabidopsis thaliana]
c11227_g1_i1			0.88	0	sp|Q5R7R6|COG4_PONAB	RecName: Full=Conserved oligomeric Golgi complex subunit 4; Short=COG complex subunit 4; AltName: Full=Component of oligomeric Golgi complex 4
c11229_g1_i1			0.14	0	sp|Q9V9E3|PREP_DROME	RecName: Full=Presequence protease, mitochondrial; Flags: Precursor [Drosophila melanogaster]
c11233_g1_i1			0.16	3.76	sp|Q9SA32|CCB31_ARATH	RecName: Full=Putative cyclin-B3-1; AltName: Full=G2/mitotic-specific cyclin-B3-1; Short=CycB3;1 [Arabidopsis thaliana]
c11235_g1_i1			2.29	0
c11236_g1_i1			0.75	0	sp|P06238|A2MG_RAT	RecName: Full=Alpha-2-macroglobulin; Short=Alpha-2-M; Flags: Precursor
c11237_g1_i1		cds.c11237_g1_i1|m.1412	0.14	0	sp|Q69V36|Y6944_ORYSJ	RecName: Full=B3 domain-containing protein Os06g0194400 [Oryza sativa Japonica Group]
c11243_g1_i1			0.78	0	sp|Q8TZB3|KCY_METKA	RecName: Full=Cytidylate kinase; Short=CK; AltName: Full=Cytidine monophosphate kinase; Short=CMP kinase [Methanopyrus kandleri AV19]
c11246_g1_i1			1.49	0	sp|Q7XBQ9|RGA2_SOLBU	RecName: Full=Disease resistance protein RGA2; AltName: Full=Blight resistance protein RPI; AltName: Full=RGA2-blb [Solanum bulbocastanum]
c11248_g1_i1			0.16	0	sp|Q045Q5|MUTS_LACGA	RecName: Full=DNA mismatch repair protein MutS [Lactobacillus gasseri ATCC 33323]
c11251_g1_i1			0	0	sp|Q3JDG3|GUAA_NITOC	RecName: Full=GMP synthase [glutamine-hydrolyzing]; AltName: Full=GMP synthetase; AltName: Full=Glutamine amidotransferase [Nitrosococcus oceani ATCC 19707]
c11252_g1_i1			2.94	0	sp|Q31IH6|PDXB_THICR	RecName: Full=Erythronate-4-phosphate dehydrogenase [Thiomicrospira crunogena XCL-2]
c11258_g1_i1			1.13	0	sp|Q9LV48|PERK1_ARATH	RecName: Full=Proline-rich receptor-like protein kinase PERK1; AltName: Full=Proline-rich extensin-like receptor kinase 1; Short=AtPERK1 [Arabidopsis thaliana]
c11260_g1_i1		cds.c11260_g1_i1|m.1413	0.38	0	sp|P92519|M810_ARATH	RecName: Full=Uncharacterized mitochondrial protein AtMg00810; AltName: Full=ORF240b (mitochondrion) [Arabidopsis thaliana]
c11261_g1_i1		cds.c11261_g1_i1|m.1414	0.46	0	sp|Q7UHZ6|FMT_RHOBA	RecName: Full=Methionyl-tRNA formyltransferase [Rhodopirellula baltica SH 1]
c11263_g1_i1			0.78	0	sp|P06434|VIE3_HCMVT	RecName: Full=30 kDa immediate-early protein 2; Short=IE2
c11265_g1_i1			1.08	0	sp|O27771|PORB_METTH	RecName: Full=Pyruvate synthase subunit PorB; AltName: Full=Pyruvate oxidoreductase beta chain; Short=POR; AltName: Full=Pyruvic-ferredoxin oxidoreductase subunit beta [Methanothermobacter thermautotrophicus str. Delta H]
c11267_g1_i1			0.32	0	sp|Q55513|DAPA_SYNY3	RecName: Full=4-hydroxy-tetrahydrodipicolinate synthase; Short=HTPA synthase [Synechocystis sp. PCC 6803 substr. Kazusa]
c11268_g1_i1			0.34	0	sp|P83700|ISPE_THET8	RecName: Full=4-diphosphocytidyl-2-C-methyl-D-erythritol kinase; Short=CMK; AltName: Full=4-(cytidine-5'-diphospho)-2-C-methyl-D-erythritol kinase [Thermus thermophilus HB8]
c11270_g1_i1			0.71	0
c11271_g1_i1			0	0
c11272_g1_i1			0.15	0	sp|Q2UVJ5|CCC1_ARATH	RecName: Full=Cation-chloride cotransporter 1; Short=AtCCC1; AltName: Full=Protein HAPLESS 5 [Arabidopsis thaliana]
c11274_g1_i1			0.23	0	sp|Q95Q18|LACB2_CAEEL	RecName: Full=Beta-lactamase-like protein 2 homolog [Caenorhabditis elegans]
c11274_g2_i1			0.33	0
c11275_g1_i1			0	10.97	sp|Q8AW42|S39AD_DANRE	RecName: Full=Zinc transporter ZIP13; AltName: Full=Solute carrier family 39 member 13; AltName: Full=Zrt- and Irt-like protein 13; Short=ZIP-13
c11279_g1_i1			0	0	sp|P70498|PLD2_RAT	RecName: Full=Phospholipase D2; Short=PLD 2; Short=rPLD2; AltName: Full=Choline phosphatase 2; AltName: Full=PLD1C; AltName: Full=Phosphatidylcholine-hydrolyzing phospholipase D2
c1128_g1_i1			0.67	0	sp|Q53I77|XPO6A_XENLA	RecName: Full=Exportin-6-A
c11280_g1_i1	K08057	cds.c11280_g1_i1|m.1417	0.5	0	sp|Q2HWU3|CALR_MACFU	RecName: Full=Calreticulin; Flags: Precursor
c11281_g1_i1			0	0
c11285_g1_i1			0.52	0	sp|P22543|VPS34_YEAST	RecName: Full=Phosphatidylinositol 3-kinase VPS34; Short=PI3-kinase VPS34; Short=PI3K VPS34; Short=PtdIns-3-kinase VPS34; AltName: Full=Carboxypeptidase Y-deficient protein 15; AltName: Full=Vacuolar protein sorting-associated protein 34; AltName: Full=Vacuolar protein-targeting protein 29 [Saccharomyces cerevisiae S288c]
c11291_g1_i1			0.43	2.84	sp|Q8H9B6|CAMT_SOLTU	RecName: Full=Caffeoyl-CoA O-methyltransferase; AltName: Full=Trans-caffeoyl-CoA 3-O-methyltransferase; Short=CCoAMT; Short=CCoAOMT
c11293_g1_i1			0.06	0
c11294_g1_i1			0.76	0	sp|P27008|PARP1_RAT	RecName: Full=Poly [ADP-ribose] polymerase 1; Short=PARP-1; AltName: Full=ADP-ribosyltransferase diphtheria toxin-like 1; Short=ARTD1; AltName: Full=NAD(+) ADP-ribosyltransferase 1; Short=ADPRT 1; AltName: Full=Poly[ADP-ribose] synthase 1 [Rattus norvegicus]
c11295_g1_i1			0	9.27
c11296_g1_i1			0.64	0	sp|Q3UN02|LCLT1_MOUSE	RecName: Full=Lysocardiolipin acyltransferase 1; AltName: Full=Acyl-CoA:lysocardiolipin acyltransferase 1 [Mus musculus]
c113_g1_i1			1.25	0	sp|Q8R322|GLE1_MOUSE	RecName: Full=Nucleoporin GLE1; AltName: Full=GLE1-like protein [Mus musculus]
c1130_g1_i1		cds.c1130_g1_i1|m.183	0.05	0	sp|B9WBE5|MDM10_CANDC	RecName: Full=Mitochondrial distribution and morphology protein 10; AltName: Full=Mitochondrial inheritance component MDM10
c1130_g1_i2		cds.c1130_g1_i2|m.184	0.21	0	sp|B9WBE5|MDM10_CANDC	RecName: Full=Mitochondrial distribution and morphology protein 10; AltName: Full=Mitochondrial inheritance component MDM10
c11300_g1_i1			0	0	sp|Q6TXF5|LRC66_RAT	RecName: Full=Leucine-rich repeat-containing protein 66; AltName: Full=Liver regeneration-related protein LRRGT00044 [Rattus norvegicus]
c11302_g1_i1			0.56	0	sp|Q19895|YUQP_CAEEL	RecName: Full=CRAL-TRIO domain-containing protein F28H7.8
c11307_g1_i1			0	0	sp|P9WFD5|Y2624_MYCTU	RecName: Full=Universal stress protein Rv2624c; Short=USP Rv2624c [Mycobacterium tuberculosis H37Rv]
c1131_g1_i1			0.06	0	sp|O60014|UBR1_KLULA	RecName: Full=E3 ubiquitin-protein ligase UBR1; AltName: Full=N-end-recognizing protein; AltName: Full=N-recognin-1
c11312_g1_i1			0.97	0	sp|P92519|M810_ARATH	RecName: Full=Uncharacterized mitochondrial protein AtMg00810; AltName: Full=ORF240b (mitochondrion) [Arabidopsis thaliana]
c11316_g1_i1			0	8.76	sp|O70228|ATP9A_MOUSE	RecName: Full=Probable phospholipid-transporting ATPase IIA; AltName: Full=ATPase class II type 9A
c11318_g1_i1			0.79	0	sp|Q6AX31|NDC1_XENLA	RecName: Full=Nucleoporin NDC1; Short=xNDC1; AltName: Full=Transmembrane protein 48
c1132_g1_i1		cds.c1132_g1_i1|m.186	0.19	5.89
c11321_g1_i1			0	0	sp|Q8Y7G3|Y1318_LISMO	RecName: Full=Putative zinc metalloprotease Lmo1318 [Listeria monocytogenes EGD-e]
c11321_g2_i1			0.47	0	sp|Q4KEE7|SELU_PSEF5	RecName: Full=tRNA 2-selenouridine synthase; AltName: Full=Selenophosphate-dependent tRNA 2-selenouridine synthase [Pseudomonas protegens Pf-5]
c11324_g1_i1			0.4	0	sp|A9KQ51|ARLY_CLOPH	RecName: Full=Argininosuccinate lyase; Short=ASAL; AltName: Full=Arginosuccinase [Lachnoclostridium phytofermentans ISDg]
c11327_g1_i1		cds.c11327_g1_i1|m.1421	0.44	0	sp|Q9ERC5|OTOF_RAT	RecName: Full=Otoferlin; AltName: Full=Fer-1-like protein 2 [Rattus norvegicus]
c1133_g1_i1			0.21	3.3	sp|Q96K49|TM87B_HUMAN	RecName: Full=Transmembrane protein 87B; Flags: Precursor [Homo sapiens]
c1133_g1_i2			0.21	0	sp|Q96K49|TM87B_HUMAN	RecName: Full=Transmembrane protein 87B; Flags: Precursor [Homo sapiens]
c11333_g1_i1			0.58	0	sp|Q8N6C5|IGSF1_HUMAN	RecName: Full=Immunoglobulin superfamily member 1; Short=IgSF1; AltName: Full=Immunoglobulin-like domain-containing protein 1; AltName: Full=Inhibin-binding protein; Short=InhBP; AltName: Full=Pituitary gland-specific factor 2; AltName: Full=p120; Flags: Precursor [Homo sapiens]
c11334_g1_i1			0.41	0
c11334_g1_i2	K11270	cds.c11334_g1_i2|m.1424	0.52	0	sp|O93267|TRP3_PSEAM	RecName: Full=Trypsinogen-like protein 3; Flags: Precursor [Pseudopleuronectes americanus]
c11335_g1_i1			0.37	1.65	sp|Q9ASW1|B3GTG_ARATH	RecName: Full=Probable beta-1,3-galactosyltransferase 16 [Arabidopsis thaliana]
c11336_g1_i1			0.68	5.27
c11337_g1_i1			0.28	0	sp|Q9UK97|FBX9_HUMAN	RecName: Full=F-box only protein 9; AltName: Full=Cross-immune reaction antigen 1; AltName: Full=Renal carcinoma antigen NY-REN-57 [Homo sapiens]
c11338_g1_i1			1.14	0	sp|O75004|CDC24_SCHPO	RecName: Full=Cell division control protein 24 [Schizosaccharomyces pombe 972h-]
c11340_g1_i1		cds.c11340_g1_i1|m.1425	0.31	0	sp|P25601|YCH5_YEAST	RecName: Full=Putative transposon Ty5-1 protein YCL075W [Saccharomyces cerevisiae S288c]
c11343_g1_i1		cds.c11343_g1_i1|m.1426	0.2	2.43
c11346_g1_i1			0	0	sp|O39821|NSP1_ROTEH	RecName: Full=Non-structural protein 1; Short=NSP1; AltName: Full=NCVP2; AltName: Full=Non-structural RNA-binding protein 53; Short=NS53
c11347_g1_i1			0.37	0	sp|Q7Z7G0|TARSH_HUMAN	RecName: Full=Target of Nesh-SH3; Short=Tarsh; AltName: Full=ABI gene family member 3-binding protein; AltName: Full=Nesh-binding protein; Short=NeshBP; Flags: Precursor [Homo sapiens]
c11348_g1_i1		cds.c11348_g1_i1|m.1427	0.16	0	sp|Q92JF7|SCA2_RICCN	RecName: Full=Putative surface cell antigen sca2; Flags: Precursor [Rickettsia conorii str. Malish 7]
c1135_g1_i1			0.19	0	sp|Q5WL06|ARAB_BACSK	RecName: Full=Ribulokinase [Bacillus clausii KSM-K16]
c11351_g1_i1			0.31	0	sp|A8Q0E3|PURA_MALGO	RecName: Full=Adenylosuccinate synthetase; Short=AMPSase; Short=AdSS; AltName: Full=IMP--aspartate ligase
c11354_g1_i1			0.5	0
c11355_g1_i1			0.45	0
c11356_g1_i1			0.25	0	sp|Q9JRX2|Y129_CHLPN	RecName: Full=Uncharacterized protein CPn_0129/CPn_0130/CP_0642/CPj0130/CpB0131 [Chlamydia pneumoniae]
c11358_g1_i1			0.32	0	sp|Q759T9|CYM1_ASHGO	RecName: Full=Mitochondrial presequence protease; Flags: Precursor
c11362_g1_i1			0.47	0	sp|O31661|KINE_BACSU	RecName: Full=Sporulation kinase E; AltName: Full=Sensor histidine kinase E [Bacillus subtilis subsp. subtilis str. 168]
c11363_g1_i1			0.13	7.22	sp|Q96KB5|TOPK_HUMAN	RecName: Full=Lymphokine-activated killer T-cell-originated protein kinase; AltName: Full=Cancer/testis antigen 84; Short=CT84; AltName: Full=MAPKK-like protein kinase; AltName: Full=Nori-3; AltName: Full=PDZ-binding kinase; AltName: Full=Spermatogenesis-related protein kinase; Short=SPK; AltName: Full=T-LAK cell-originated protein kinase [Homo sapiens]
c11365_g1_i1			0.3	0
c11368_g1_i1			0.7	0	sp|C6CXN6|CYSI_PAESJ	RecName: Full=Sulfite reductase [NADPH] hemoprotein beta-component; Short=SiR-HP; Short=SiRHP [Paenibacillus sp. JDR-2]
c11371_g1_i1			1.67	0
c11373_g1_i1			0.3	0	sp|Q4V8F3|RHBL4_RAT	RecName: Full=Rhomboid-related protein 4; Short=RRP4; AltName: Full=Rhomboid domain-containing protein 1; Short=rRHBDD1; AltName: Full=Rhomboid-like protein 4 [Rattus norvegicus]
c11373_g1_i2			0	0	sp|Q4V8F3|RHBL4_RAT	RecName: Full=Rhomboid-related protein 4; Short=RRP4; AltName: Full=Rhomboid domain-containing protein 1; Short=rRHBDD1; AltName: Full=Rhomboid-like protein 4 [Rattus norvegicus]
c11374_g1_i1			0.63	0	sp|Q92176|COR1A_BOVIN	RecName: Full=Coronin-1A; AltName: Full=Coronin-like protein A; Short=Clipin-A; AltName: Full=Coronin-like protein p57; AltName: Full=Tryptophan aspartate-containing coat protein; Short=TACO [Bos taurus]
c11377_g1_i1			0.1	0
c1138_g1_i1			0.25	0	sp|P10978|POLX_TOBAC	RecName: Full=Retrovirus-related Pol polyprotein from transposon TNT 1-94; Includes: RecName: Full=Protease; Includes: RecName: Full=Reverse transcriptase; Includes: RecName: Full=Endonuclease [Nicotiana tabacum]
c1138_g2_i1			0.8	0	sp|P42504|HEM2_RHOCA	RecName: Full=Delta-aminolevulinic acid dehydratase; Short=ALAD; Short=ALADH; AltName: Full=Porphobilinogen synthase
c11380_g1_i1			0.3	0
c11381_g1_i1			0.16	0	sp|Q91VA3|CAN8_MOUSE	RecName: Full=Calpain-8; AltName: Full=New calpain 2; Short=nCL-2; AltName: Full=Stomach-specific M-type calpain [Mus musculus]
c11382_g1_i1			0.49	0
c11384_g1_i1			0.71	0	sp|Q5R212|PRS35_RAT	RecName: Full=Inactive serine protease 35; Flags: Precursor
c11388_g1_i1			0	0	sp|P32855|SEC8_YEAST	RecName: Full=Exocyst complex component SEC8 [Saccharomyces cerevisiae S288c]
c11388_g2_i1			2.92	0	sp|A8LN39|ATPB1_DINSH	RecName: Full=ATP synthase subunit beta 1; AltName: Full=ATP synthase F1 sector subunit beta 1; AltName: Full=F-ATPase subunit beta 1 [Dinoroseobacter shibae DFL 12 = DSM 16493]
c11389_g1_i1			0.56	0	sp|D2KC46|PKHA8_CANFA	RecName: Full=Pleckstrin homology domain-containing family A member 8; Short=PH domain-containing family A member 8; AltName: Full=Phosphatidylinositol-four-phosphate adapter protein 2; Short=FAPP-2; Short=Phosphoinositol 4-phosphate adapter protein 2
c1139_g1_i1			0	0	sp|Q17043|APLY_APLKU	RecName: Full=Aplysianin-A; Flags: Precursor
c11395_g1_i1		cds.c11395_g1_i1|m.1429	0.09	5.95	sp|Q55FV4|FNKB_DICDI	RecName: Full=Probable serine/threonine-protein kinase fnkB; AltName: Full=FNIP repeat-containing protein B [Dictyostelium discoideum]
c11396_g1_i1			17.5	0	sp|Q8NBK3|SUMF1_HUMAN	RecName: Full=Sulfatase-modifying factor 1; AltName: Full=C-alpha-formylglycine-generating enzyme 1; Flags: Precursor [Homo sapiens]
c11396_g1_i2			0	0	sp|Q8NBK3|SUMF1_HUMAN	RecName: Full=Sulfatase-modifying factor 1; AltName: Full=C-alpha-formylglycine-generating enzyme 1; Flags: Precursor [Homo sapiens]
c11397_g1_i1			0.17	0	sp|Q42556|PMA9_ARATH	RecName: Full=ATPase 9, plasma membrane-type; AltName: Full=Proton pump 9 [Arabidopsis thaliana]
c11401_g1_i1			0.16	0
c11402_g1_i1			0.43	0	sp|Q9ZPR7|UPS1_ARATH	RecName: Full=Ureide permease 1; Short=AtUPS1 [Arabidopsis thaliana]
c11403_g1_i1			0.75	0	sp|Q07954|LRP1_HUMAN	RecName: Full=Prolow-density lipoprotein receptor-related protein 1; Short=LRP-1; AltName: Full=Alpha-2-macroglobulin receptor; Short=A2MR; AltName: Full=Apolipoprotein E receptor; Short=APOER; AltName: CD_antigen=CD91; Contains: RecName: Full=Low-density lipoprotein receptor-related protein 1 85 kDa subunit; Short=LRP-85; Contains: RecName: Full=Low-density lipoprotein receptor-related protein 1…
c11404_g1_i1			0	0	sp|P94465|RIBR_BACSU	RecName: Full=RNA-binding riboflavin kinase RibR [Bacillus subtilis subsp. subtilis str. 168]
c11407_g1_i1			0.56	0	sp|A1SNI7|RL17_NOCSJ	RecName: Full=50S ribosomal protein L17 [Nocardioides sp. JS614]
c11409_g1_i1			1.05	0	sp|Q5R4G2|PA1B2_PONAB	RecName: Full=Platelet-activating factor acetylhydrolase IB subunit beta; AltName: Full=PAF acetylhydrolase 30 kDa subunit; Short=PAF-AH 30 kDa subunit; AltName: Full=PAF-AH subunit beta; Short=PAFAH subunit beta
c1141_g1_i1			0.16	0	sp|A8ALR8|CAIE_CITK8	RecName: Full=Carnitine operon protein CaiE [Citrobacter koseri ATCC BAA-895]
c11412_g1_i1			0.4	0	sp|Q1GT23|RPOB_SPHAL	RecName: Full=DNA-directed RNA polymerase subunit beta; Short=RNAP subunit beta; AltName: Full=RNA polymerase subunit beta; AltName: Full=Transcriptase subunit beta [Sphingopyxis alaskensis RB2256]
c11413_g1_i1			0.5	0
c11413_g2_i1			0.55	0
c11414_g1_i1			0.61	0	sp|P38724|ARN2_YEAST	RecName: Full=Siderophore iron transporter ARN2; AltName: Full=Triacetylfusarinine C permease; AltName: Full=Triacetylfusarinine C transporter 1 [Saccharomyces cerevisiae S288c]
c11415_g1_i1			1.74	0	sp|A1UTL8|RL34_BARBK	RecName: Full=50S ribosomal protein L34
c11423_g1_i1		cds.c11423_g1_i1|m.1430	0.33	0	sp|Q9FX99|Y1497_ARATH	RecName: Full=Probable receptor-like protein kinase At1g49730; Flags: Precursor [Arabidopsis thaliana]
c11424_g1_i1			0.49	0	sp|Q9QXB9|DRG2_MOUSE	RecName: Full=Developmentally-regulated GTP-binding protein 2; Short=DRG-2 [Mus musculus]
c11428_g1_i1			0.4	0	sp|P21926|CD9_HUMAN	RecName: Full=CD9 antigen; AltName: Full=5H9 antigen; AltName: Full=Cell growth-inhibiting gene 2 protein; AltName: Full=Leukocyte antigen MIC3; AltName: Full=Motility-related protein; Short=MRP-1; AltName: Full=Tetraspanin-29; Short=Tspan-29; AltName: Full=p24; AltName: CD_antigen=CD9 [Homo sapiens]
c1143_g1_i1			0	0	sp|Q09794|PYR1_SCHPO	RecName: Full=Protein ura1; Includes: RecName: Full=Glutamine-dependent carbamoyl-phosphate synthase; Includes: RecName: Full=Aspartate carbamoyltransferase [Schizosaccharomyces pombe 972h-]
c11435_g1_i1			0.54	0	sp|A0PVZ1|MSHA_MYCUA	RecName: Full=D-inositol 3-phosphate glycosyltransferase; AltName: Full=N-acetylglucosamine-inositol-phosphate N-acetylglucosaminyltransferase; Short=GlcNAc-Ins-P N-acetylglucosaminyltransferase [Mycobacterium ulcerans Agy99]
c11437_g1_i1			0.29	0
c11438_g1_i1			0	0	sp|Q96QP1|ALPK1_HUMAN	RecName: Full=Alpha-protein kinase 1; AltName: Full=Chromosome 4 kinase; AltName: Full=Lymphocyte alpha-protein kinase [Homo sapiens]
c11441_g1_i1	K17732	cds.c11441_g1_i1|m.1431	0.23	0	sp|P31930|QCR1_HUMAN	RecName: Full=Cytochrome b-c1 complex subunit 1, mitochondrial; AltName: Full=Complex III subunit 1; AltName: Full=Core protein I; AltName: Full=Ubiquinol-cytochrome-c reductase complex core protein 1; Flags: Precursor [Homo sapiens]
c11441_g2_i1	K17732	cds.c11441_g2_i1|m.1432	0.25	0	sp|P31930|QCR1_HUMAN	RecName: Full=Cytochrome b-c1 complex subunit 1, mitochondrial; AltName: Full=Complex III subunit 1; AltName: Full=Core protein I; AltName: Full=Ubiquinol-cytochrome-c reductase complex core protein 1; Flags: Precursor [Homo sapiens]
c11442_g1_i1			0.58	0	sp|A7HZX6|SYS_CAMHC	RecName: Full=Serine--tRNA ligase; AltName: Full=Seryl-tRNA synthetase; Short=SerRS; AltName: Full=Seryl-tRNA(Ser/Sec) synthetase [Campylobacter hominis ATCC BAA-381]
c11443_g1_i1			2.02	0	sp|Q5R876|ITM2B_PONAB	RecName: Full=Integral membrane protein 2B; AltName: Full=Immature BRI2; Short=imBRI2; AltName: Full=Transmembrane protein BRI; Short=Bri; Contains: RecName: Full=BRI2, membrane form; AltName: Full=Mature BRI2; Short=mBRI2; Contains: RecName: Full=BRI2 intracellular domain; Short=BRI2 ICD; Contains: RecName: Full=BRI2C, soluble form; Contains: RecName: Full=Bri23 peptide; Short=Bri2-23; AltName: …
c11443_g2_i1	K18264	cds.c11443_g2_i1|m.1433	0.43	0	sp|Q5R876|ITM2B_PONAB	RecName: Full=Integral membrane protein 2B; AltName: Full=Immature BRI2; Short=imBRI2; AltName: Full=Transmembrane protein BRI; Short=Bri; Contains: RecName: Full=BRI2, membrane form; AltName: Full=Mature BRI2; Short=mBRI2; Contains: RecName: Full=BRI2 intracellular domain; Short=BRI2 ICD; Contains: RecName: Full=BRI2C, soluble form; Contains: RecName: Full=Bri23 peptide; Short=Bri2-23; AltName: …
c11444_g1_i1			0.75	0	sp|Q5FNS8|PYRF_GLUOX	RecName: Full=Orotidine 5'-phosphate decarboxylase; AltName: Full=OMP decarboxylase; Short=OMPDCase; Short=OMPdecase [Gluconobacter oxydans 621H]
c11446_g1_i1			1.33	8.42	sp|Q5JE15|AOR_THEKO	RecName: Full=Tungsten-containing aldehyde ferredoxin oxidoreductase [Thermococcus kodakarensis KOD1]
c11447_g1_i1			0	0	sp|Q6YFQ1|CX6B2_RAT	RecName: Full=Cytochrome c oxidase subunit 6B2; AltName: Full=Cytochrome c oxidase subunit VIb isoform 2; Short=COX VIb-2; AltName: Full=Cytochrome c oxidase subunit VIb, testis-specific isoform [Rattus norvegicus]
c11447_g1_i2			1.56	0	sp|B5FBC5|UREE_VIBFM	RecName: Full=Urease accessory protein UreE [Vibrio fischeri MJ11]
c1145_g1_i1			0.88	0	sp|C0QWR3|SYL_BRAHW	RecName: Full=Leucine--tRNA ligase; AltName: Full=Leucyl-tRNA synthetase; Short=LeuRS [Brachyspira hyodysenteriae WA1]
c11450_g1_i1			0.47	0	sp|P0C2F6|RNHX1_ARATH	RecName: Full=Putative ribonuclease H protein At1g65750
c11451_g1_i1			0.2	0	sp|Q7M936|RIBB_WOLSU	RecName: Full=3,4-dihydroxy-2-butanone 4-phosphate synthase; Short=DHBP synthase [Wolinella succinogenes DSM 1740]
c11454_g1_i1			3.03	0
c11455_g1_i1		cds.c11455_g1_i1|m.1434	0.66	0	sp|Q8L709|CHX28_ARATH	RecName: Full=Cation/H(+) antiporter 28; AltName: Full=Protein CATION/H+ EXCHANGER 28; Short=AtCHX28 [Arabidopsis thaliana]
c11457_g1_i1		cds.c11457_g1_i1|m.1435	0.5	0	sp|Q9LRR4|R13L1_ARATH	RecName: Full=Putative disease resistance RPP13-like protein 1 [Arabidopsis thaliana]
c11459_g1_i1			0.71	9.62
c1146_g1_i1			0.51	2.59
c11461_g1_i1			1.24	5	sp|B9M6H6|SPEA_GEODF	RecName: Full=Biosynthetic arginine decarboxylase; Short=ADC [Geobacter daltonii FRC-32]
c11462_g1_i1			0	0	sp|Q9C9M9|SWET6_ARATH	RecName: Full=Bidirectional sugar transporter SWEET6; Short=AtSWEET6 [Arabidopsis thaliana]
c11463_g1_i1			0.08	0	sp|Q9Y5C1|ANGL3_HUMAN	RecName: Full=Angiopoietin-related protein 3; AltName: Full=Angiopoietin-5; Short=ANG-5; AltName: Full=Angiopoietin-like protein 3; Flags: Precursor
c11463_g2_i1		cds.c11463_g2_i1|m.1436	0.35	0	sp|Q9Y5C1|ANGL3_HUMAN	RecName: Full=Angiopoietin-related protein 3; AltName: Full=Angiopoietin-5; Short=ANG-5; AltName: Full=Angiopoietin-like protein 3; Flags: Precursor
c11464_g1_i1			0.33	0.95
c11464_g1_i2			1.01	0	sp|Q9BTF0|THUM2_HUMAN	RecName: Full=THUMP domain-containing protein 2 [Homo sapiens]
c11465_g1_i1			0.25	0
c11466_g1_i1			0.29	3	sp|Q94AI1|QWRF2_ARATH	RecName: Full=QWRF motif-containing protein 2 [Arabidopsis thaliana]
c11468_g1_i1			1.45	0
c11470_g1_i1			0.41	0
c11471_g1_i1		cds.c11471_g1_i1|m.1438	0.59	0	sp|Q42381|HLS1_ARATH	RecName: Full=Probable N-acetyltransferase HLS1; AltName: Full=Protein CONSTITUTIVE PHOTOMORPHOGENIC 3; AltName: Full=Protein HOOKLESS 1; AltName: Full=Protein UNUSUAL SUGAR RESPONSE 2 [Arabidopsis thaliana]
c11476_g1_i1			0.35	0
c11478_g1_i1			0	0	sp|P91620|SIF2_DROME	RecName: Full=Protein still life, isoforms C/SIF type 2 [Drosophila melanogaster]
c11478_g1_i2			0	0	sp|Q58525|Y1125_METJA	RecName: Full=Uncharacterized protein MJ1125 [Methanocaldococcus jannaschii DSM 2661]
c11479_g1_i1		cds.c11479_g1_i1|m.1439	0.36	0	sp|Q6L3Z4|R1B12_SOLDE	RecName: Full=Putative late blight resistance protein homolog R1B-12
c1148_g1_i1			0.25	0
c11482_g1_i1			0.31	0	sp|Q8JH85|VSPA_MACLB	RecName: Full=Alpha-fibrinogenase; Short=VLAF; AltName: Full=Snake venom serine protease; Short=SVSP; Flags: Precursor [Macrovipera lebetina]
c11484_g1_i1			0.78	0	sp|O94613|NDOR1_SCHPO	RecName: Full=NADPH-dependent diflavin oxidoreductase 1; AltName: Full=NADPH-dependent FMN and FAD-containing oxidoreductase [Schizosaccharomyces pombe 972h-]
c11486_g1_i1			0.4	0
c11487_g1_i1			0.39	0
c11489_g1_i1			1.05	0
c11490_g1_i1			1.04	0
c11494_g1_i1		cds.c11494_g1_i1|m.1440	0.49	0	sp|P04146|COPIA_DROME	RecName: Full=Copia protein; AltName: Full=Gag-int-pol protein; Contains: RecName: Full=Copia VLP protein; Contains: RecName: Full=Copia protease [Drosophila melanogaster]
c11496_g1_i1			0.56	0	sp|Q9XIA9|LACS2_ARATH	RecName: Full=Long chain acyl-CoA synthetase 2; AltName: Full=Protein Botrytis resistant 1; AltName: Full=Protein LATERAL ROOT DEVELOPMENT 2 [Arabidopsis thaliana]
c1150_g1_i1			0.18	0	sp|Q2UQJ5|DML1_ASPOR	RecName: Full=Protein dml1
c11504_g1_i1			0.71	0	sp|Q9M571|PEAMT_SPIOL	RecName: Full=Phosphoethanolamine N-methyltransferase
c11505_g1_i1			0.26	0	sp|Q9M1G4|LRK15_ARATH	RecName: Full=Probable L-type lectin-domain containing receptor kinase I.5; Short=LecRK-I.5; Flags: Precursor [Arabidopsis thaliana]
c11505_g2_i1			0.28	0	sp|Q9SZD5|LRK59_ARATH	RecName: Full=L-type lectin-domain containing receptor kinase V.9; Short=LecRK-V.9; Flags: Precursor [Arabidopsis thaliana]
c11506_g1_i1	K15255	cds.c11506_g1_i1|m.1443	0.45	0	sp|Q381V6|PIF4_TRYB2	RecName: Full=ATP-dependent DNA helicase PIF4; AltName: Full=DNA repair and recombination helicase PIF4; Flags: Precursor [Trypanosoma brucei brucei strain 927/4 GUTat10.1]
c11508_g1_i1			0	0	sp|C0SPC3|YJHB_BACSU	RecName: Full=Putative ADP-ribose pyrophosphatase YjhB [Bacillus subtilis subsp. subtilis str. 168]
c11509_g1_i1			0.2	0	sp|Q5HC82|DAPE_EHRRW	RecName: Full=Succinyl-diaminopimelate desuccinylase; Short=SDAP desuccinylase; AltName: Full=N-succinyl-LL-2,6-diaminoheptanedioate amidohydrolase [Ehrlichia ruminantium str. Welgevonden]
c11511_g1_i1			0	0	sp|A9L3N6|KDSB_SHEB9	RecName: Full=3-deoxy-manno-octulosonate cytidylyltransferase; AltName: Full=CMP-2-keto-3-deoxyoctulosonic acid synthase; Short=CKS; Short=CMP-KDO synthase [Shewanella baltica OS195]
c11512_g1_i1			0.93	0	sp|P10978|POLX_TOBAC	RecName: Full=Retrovirus-related Pol polyprotein from transposon TNT 1-94; Includes: RecName: Full=Protease; Includes: RecName: Full=Reverse transcriptase; Includes: RecName: Full=Endonuclease [Nicotiana tabacum]
c11516_g1_i1			1.13	0
c1152_g1_i1			0.77	0
c11522_g1_i1			0.8	0
c11524_g1_i1			0.67	0	sp|Q9HDY1|ASE1_SCHPO	RecName: Full=Anaphase spindle elongation protein 1 [Schizosaccharomyces pombe 972h-]
c11526_g1_i1			0.52	0	sp|P0DJ39|KKX34_HETPE	RecName: Full=Potassium channel toxin kappa-KTx 3.4; AltName: Full=HSP040C.5; Flags: Precursor
c11527_g1_i1			1.13	0	sp|Q5R6J1|S6A19_PONAB	RecName: Full=Sodium-dependent neutral amino acid transporter B(0)AT1; AltName: Full=Solute carrier family 6 member 19; AltName: Full=System B(0) neutral amino acid transporter AT1
c1153_g1_i1			0.5	0	sp|Q62799|ERBB3_RAT	RecName: Full=Receptor tyrosine-protein kinase erbB-3; AltName: Full=Proto-oncogene-like protein c-ErbB-3; Flags: Precursor
c11532_g1_i1			0.16	3.76	sp|Q9LYZ7|UPL4_ARATH	RecName: Full=E3 ubiquitin-protein ligase UPL4; Short=Ubiquitin-protein ligase 4 [Arabidopsis thaliana]
c11533_g1_i1			1.27	0	sp|P09303|HELI_VZVD	RecName: Full=DNA replication helicase [Human herpesvirus 3 strain Dumas]
c11537_g1_i1			0.44	0
c11539_g1_i1			0.36	0
c1154_g1_i1			0.21	0	sp|Q8NKG8|SLD1_KLULC	RecName: Full=Delta(8)-fatty-acid desaturase; AltName: Full=Delta(8)-sphingolipid desaturase
c11540_g1_i1			0.29	0
c11542_g1_i1			0	0
c11544_g1_i1		cds.c11544_g1_i1|m.1445	0.29	0	sp|O70244|CUBN_RAT	RecName: Full=Cubilin; AltName: Full=460 kDa receptor; AltName: Full=Glycoprotein 280; Short=gp280; AltName: Full=Intrinsic factor-cobalamin receptor; AltName: Full=Intrinsic factor-vitamin B12 receptor; Flags: Precursor
c11548_g1_i1			0	0	sp|B4NP05|INT3_DROWI	RecName: Full=Integrator complex subunit 3 homolog; AltName: Full=SOSS complex subunit A homolog
c11550_g1_i1			0.52	0	sp|P29912|YNQ6_PARDE	RecName: Full=Uncharacterized 15.0 kDa protein in nqo9-nqo10 intergenic region; AltName: Full=URF6
c11551_g1_i1			0	0	sp|P16097|CAPP2_MESCR	RecName: Full=Phosphoenolpyruvate carboxylase 2; Short=PEPC 2; Short=PEPCase 2
c11553_g1_i1			0.53	0	sp|P17710|HXK1_MOUSE	RecName: Full=Hexokinase-1; AltName: Full=Hexokinase type I; Short=HK I; AltName: Full=Hexokinase, tumor isozyme [Mus musculus]
c11558_g1_i1			0.3	0	sp|Q93100|KPBB_HUMAN	RecName: Full=Phosphorylase b kinase regulatory subunit beta; Short=Phosphorylase kinase subunit beta [Homo sapiens]
c11561_g1_i1			0.43	0	sp|P82963|CHAO_TRICA	RecName: Full=Chaoptin; AltName: Full=Photoreceptor cell-specific membrane protein, partial [Tribolium castaneum]
c11563_g1_i1			0.12	6.93
c11564_g1_i1			0.18	0
c11566_g1_i1			0.44	0	sp|Q3A8J5|RIMO_PELCD	RecName: Full=Ribosomal protein S12 methylthiotransferase RimO; Short=S12 MTTase; Short=S12 methylthiotransferase; AltName: Full=Ribosome maturation factor RimO [Pelobacter carbinolicus DSM 2380]
c11569_g1_i1		cds.c11569_g1_i1|m.1446	0.44	0	sp|P10978|POLX_TOBAC	RecName: Full=Retrovirus-related Pol polyprotein from transposon TNT 1-94; Includes: RecName: Full=Protease; Includes: RecName: Full=Reverse transcriptase; Includes: RecName: Full=Endonuclease [Nicotiana tabacum]
c1157_g1_i1			0.24	4.29	sp|P97433|ARG28_MOUSE	RecName: Full=Rho guanine nucleotide exchange factor 28; AltName: Full=190 kDa guanine nucleotide exchange factor; Short=p190-RhoGEF; Short=p190RhoGEF; AltName: Full=Rho guanine nucleotide exchange factor; AltName: Full=Rho-interacting protein 2
c11570_g1_i1			1.71	0
c11573_g1_i1			0.53	0
c11574_g1_i1			0	0	sp|P47807|MYO1A_CHICK	RecName: Full=Unconventional myosin-Ia; AltName: Full=Brush border myosin I; Short=BBM-I; Short=BBMI; AltName: Full=Myosin I heavy chain; Short=MIHC
c11585_g1_i1			0	0	sp|Q5E950|NHP2_BOVIN	RecName: Full=H/ACA ribonucleoprotein complex subunit 2; AltName: Full=Nucleolar protein family A member 2; AltName: Full=snoRNP protein NHP2
c11589_g1_i1			0.22	0
c1159_g1_i1			0	0	sp|A4YNK8|HUTU_BRASO	RecName: Full=Urocanate hydratase; Short=Urocanase; AltName: Full=Imidazolonepropionate hydrolase [Bradyrhizobium sp. ORS 278]
c11590_g1_i1			0	17.77	sp|Q99P25|TXIP1_MOUSE	RecName: Full=Translin-associated factor X-interacting protein 1; Short=Trax-interacting protein 1
c11590_g1_i2			0.9	2.28	sp|Q30TI2|UVRC_SULDN	RecName: Full=UvrABC system protein C; Short=Protein UvrC; AltName: Full=Excinuclease ABC subunit C [Sulfurimonas denitrificans DSM 1251]
c11592_g1_i1			0.2	0
c11594_g1_i1			0.87	9.84
c11595_g1_i1	K14488	cds.c11595_g1_i1|m.1448	0.44	5.6	sp|P33083|AX6B_SOYBN	RecName: Full=Auxin-induced protein 6B [Glycine max]
c11598_g1_i1			0	0	sp|A6X374|MINC_OCHA4	RecName: Full=Probable septum site-determining protein MinC [Ochrobactrum anthropi ATCC 49188]
c116_g1_i1			0.69	0	sp|Q6DYE5|U496K_ARATH	RecName: Full=UPF0496 protein At1g20180 [Arabidopsis thaliana]
c11601_g1_i1			0.61	1.96
c11604_g1_i1			0.59	0	sp|Q03UM3|LEUD_LEUMM	RecName: Full=3-isopropylmalate dehydratase small subunit; AltName: Full=Alpha-IPM isomerase; Short=IPMI; AltName: Full=Isopropylmalate isomerase [Leuconostoc mesenteroides subsp. mesenteroides ATCC 8293]
c11605_g1_i1			0.23	0	sp|Q8JHI3|AR13B_DANRE	RecName: Full=ADP-ribosylation factor-like protein 13B; AltName: Full=ADP-ribosylation factor-like protein 2-like 1; Short=ARL2-like protein 1; AltName: Full=Protein scorpion [Danio rerio]
c1161_g1_i1			0.13	0
c11610_g1_i1			1.04	0
c11610_g2_i1			0.34	0	sp|Q2V3S7|DF258_ARATH	RecName: Full=Putative defensin-like protein 258; Flags: Precursor [Arabidopsis thaliana]
c11615_g1_i1			0	8.83	sp|Q2UFD2|RHGC_ASPOR	RecName: Full=Probable rhamnogalacturonase C; Short=RGase C; Short=RHG C; Flags: Precursor [Aspergillus oryzae RIB40]
c11617_g1_i1			0.18	0	sp|Q613L4|HDA4_CAEBR	RecName: Full=Histone deacetylase 4
c11618_g1_i1			2.26	0	sp|Q5DTJ9|MYPN_MOUSE	RecName: Full=Myopalladin [Mus musculus]
c11618_g2_i1			0.84	0	sp|C5DR94|MZM1_ZYGRC	RecName: Full=Mitochondrial zinc maintenance protein 1, mitochondrial; Flags: Precursor
c1162_g1_i1			1.63	0	sp|Q09966|YS97_CAEEL	RecName: Full=Putative G-protein coupled receptor B0244.7
c11620_g1_i1			0.22	0	sp|Q9HJT1|ENO_THEAC	RecName: Full=Enolase; AltName: Full=2-phospho-D-glycerate hydro-lyase; AltName: Full=2-phosphoglycerate dehydratase [Thermoplasma acidophilum DSM 1728]
c11623_g1_i1			0	0	sp|Q12FK2|QUEC_POLSJ	RecName: Full=7-cyano-7-deazaguanine synthase; AltName: Full=7-cyano-7-carbaguanine synthase; AltName: Full=PreQ(0) synthase; AltName: Full=Queuosine biosynthesis protein QueC [Polaromonas sp. JS666]
c11624_g1_i1			0	0	sp|Q95QU0|PCID2_CAEEL	RecName: Full=PCI domain-containing protein 2 homolog; AltName: Full=CSN12-like protein [Caenorhabditis elegans]
c1163_g1_i1			0.56	0	sp|Q61233|PLSL_MOUSE	RecName: Full=Plastin-2; AltName: Full=65 kDa macrophage protein; AltName: Full=L-plastin; AltName: Full=Lymphocyte cytosolic protein 1; Short=LCP-1; AltName: Full=pp65 [Mus musculus]
c11631_g1_i1			0.41	0	sp|Q54TM7|DRKD_DICDI	RecName: Full=Probable serine/threonine-protein kinase drkD; AltName: Full=Receptor-like kinase D [Dictyostelium discoideum]
c11639_g1_i1			0.32	0	sp|Q41635|FATB_UMBCA	RecName: Full=Lauroyl-acyl carrier protein thioesterase, chloroplastic; AltName: Full=12:0-acyl-carrier protein thioesterase; Short=12:0-ACP thioesterase; AltName: Full=Acyl-[acyl-carrier-protein] hydrolase; AltName: Full=BTE; Flags: Precursor
c1164_g1_i1		cds.c1164_g1_i1|m.189	0.44	0	sp|P0C2F6|RNHX1_ARATH	RecName: Full=Putative ribonuclease H protein At1g65750
c11640_g1_i1			0.64	0	sp|Q9Y238|DLEC1_HUMAN	RecName: Full=Deleted in lung and esophageal cancer protein 1; AltName: Full=Deleted in lung cancer protein 1; Short=DLC-1 [Homo sapiens]
c11641_g1_i1			1.17	0
c11645_g1_i1			0.06	0	sp|P53114|MED5_YEAST	RecName: Full=Mediator of RNA polymerase II transcription subunit 5; AltName: Full=Mediator complex subunit 5; AltName: Full=Negative regulator of URS2 protein 1 [Saccharomyces cerevisiae S288c]
c11647_g1_i1		cds.c11647_g1_i1|m.1449	1.73	0	sp|Q07577|NRAM_I88A4	RecName: Full=Neuraminidase
c11648_g1_i1			0.38	0	sp|Q9LUM1|LOR11_ARATH	RecName: Full=Protein LURP-one-related 11 [Arabidopsis thaliana]
c1165_g1_i1			0.56	0	sp|Q8LI30|DPE1_ORYSJ	RecName: Full=4-alpha-glucanotransferase DPE1, chloroplastic/amyloplastic; AltName: Full=Amylomaltase; AltName: Full=Disproportionating enzyme; Short=D-enzyme; AltName: Full=Protein DISPROPORTIONATING ENZYME 1; Flags: Precursor [Oryza sativa Japonica Group]
c11650_g1_i1			0.34	0	sp|Q03SZ0|HSLO_LACBA	RecName: Full=33 kDa chaperonin; AltName: Full=Heat shock protein 33 homolog; Short=HSP33 [Lactobacillus brevis ATCC 367]
c11651_g1_i1			0.3	0	sp|A6VL76|MUTS_ACTSZ	RecName: Full=DNA mismatch repair protein MutS [Actinobacillus succinogenes 130Z]
c11651_g2_i1			0.14	0	sp|A6T9W8|ADD_KLEP7	RecName: Full=Adenosine deaminase; AltName: Full=Adenosine aminohydrolase [Klebsiella pneumoniae subsp. pneumoniae MGH 78578]
c11655_g1_i1		cds.c11655_g1_i1|m.1450	0.26	5.64	sp|Q5ZKF6|5NT3B_CHICK	RecName: Full=7-methylguanosine phosphate-specific 5'-nucleotidase; Short=7-methylguanosine nucleotidase; AltName: Full=Cytosolic 5'-nucleotidase 3B; AltName: Full=Cytosolic 5'-nucleotidase III-like protein; Short=cN-III-like protein; AltName: Full=N(7)-methylguanylate 5'-phosphatase
c11658_g1_i1			0.54	0	sp|P0C2F6|RNHX1_ARATH	RecName: Full=Putative ribonuclease H protein At1g65750
c11659_g1_i1			0.36	7.57	sp|Q0J709|UP12_ORYSJ	RecName: Full=Unknown protein DS12 from 2D-PAGE of leaf, chloroplastic; Flags: Precursor
c1166_g1_i1		cds.c1166_g1_i1|m.190	0	25.68
c11661_g1_i1			0.41	0
c11661_g1_i2			0	0
c11661_g2_i1			0.45	0
c11663_g1_i1		cds.c11663_g1_i1|m.1452	0.14	0	sp|P38279|YPQ3_YEAST	RecName: Full=Probable vacuolar amino acid transporter YPQ3; AltName: Full=PQ-loop repeat-containing protein 3; AltName: Full=Protein RTC2; AltName: Full=Restriction of telomere capping protein 2 [Saccharomyces cerevisiae S288c]
c11664_g1_i1			0.46	0	sp|A1AS07|GREA_PELPD	RecName: Full=Transcription elongation factor GreA; AltName: Full=Transcript cleavage factor GreA [Pelobacter propionicus DSM 2379]
c11665_g1_i1			0.38	0	sp|Q60301|Y3402_METJA	RecName: Full=Uncharacterized adenine-specific methylase MJECS02
c11665_g2_i1			0.75	0	sp|Q1B552|ATPG_MYCSS	RecName: Full=ATP synthase gamma chain; AltName: Full=ATP synthase F1 sector gamma subunit; AltName: Full=F-ATPase gamma subunit [Mycobacterium sp. MCS]
c11667_g1_i1			0.2	0	sp|Q3ZBY0|MAL_BOVIN	RecName: Full=Myelin and lymphocyte protein
c1167_g1_i1			0.39	0
c11670_g1_i1			1.11	0	sp|P10978|POLX_TOBAC	RecName: Full=Retrovirus-related Pol polyprotein from transposon TNT 1-94; Includes: RecName: Full=Protease; Includes: RecName: Full=Reverse transcriptase; Includes: RecName: Full=Endonuclease [Nicotiana tabacum]
c11674_g1_i1			1.06	0	sp|P0C2F6|RNHX1_ARATH	RecName: Full=Putative ribonuclease H protein At1g65750
c11675_g1_i1			0.49	0	sp|Q81T49|CYSH_BACAN	RecName: Full=Phosphoadenosine phosphosulfate reductase; AltName: Full=3'-phosphoadenylylsulfate reductase; AltName: Full=PAPS reductase, thioredoxin dependent; AltName: Full=PAPS sulfotransferase; AltName: Full=PAdoPS reductase [Bacillus anthracis]
c11679_g1_i1			0.21	0	sp|P05197|EF2_RAT	RecName: Full=Elongation factor 2; Short=EF-2 [Rattus norvegicus]
c1168_g1_i1		cds.c1168_g1_i1|m.194	0.6	0
c11681_g1_i1			0	0	sp|Q9S7Z8|PIN3_ARATH	RecName: Full=Auxin efflux carrier component 3; Short=AtPIN3 [Arabidopsis thaliana]
c11682_g1_i1			0	0	sp|Q7MYI2|DEF_PHOLL	RecName: Full=Peptide deformylase; Short=PDF; AltName: Full=Polypeptide deformylase [Photorhabdus luminescens subsp. laumondii TTO1]
c11682_g1_i2			0.51	0	sp|Q7MYI2|DEF_PHOLL	RecName: Full=Peptide deformylase; Short=PDF; AltName: Full=Polypeptide deformylase [Photorhabdus luminescens subsp. laumondii TTO1]
c11686_g1_i1			0	7.15	sp|P28049|LAB_XENLA	RecName: Full=Lupus La protein homolog B; AltName: Full=La autoantigen homolog B; AltName: Full=La ribonucleoprotein B
c11691_g1_i1			0.21	0	sp|Q9YRB2|CAPSD_NCBVS	RecName: Full=Capsid protein; Short=CP; AltName: Full=Coat protein; Contains: RecName: Full=Large capsid protein; Contains: RecName: Full=Small capsid protein
c11692_g1_i1		cds.c11692_g1_i1|m.1453	0.37	0	sp|Q9C646|RX24L_ARATH	RecName: Full=Probable disease resistance protein RXW24L [Arabidopsis thaliana]
c11693_g1_i1			1.46	0	sp|A7YWP4|HUTH_BOVIN	RecName: Full=Histidine ammonia-lyase; Short=Histidase [Bos taurus]
c11696_g1_i1			0.64	0	sp|Q8P980|BAMB_XANCP	RecName: Full=Outer membrane protein assembly factor BamB; Flags: Precursor [Xanthomonas campestris pv. campestris str. ATCC 33913]
c11697_g1_i1	K01592	cds.c11697_g1_i1|m.1454	0.27	0	sp|P54771|TYDC5_PAPSO	RecName: Full=Tyrosine/DOPA decarboxylase 5; Includes: RecName: Full=DOPA decarboxylase; Short=DDC; Includes: RecName: Full=Tyrosine decarboxylase
c11699_g1_i1			0.98	0	sp|Q1DAS2|Y2022_MYXXD	RecName: Full=UPF0301 protein MXAN_2022 [Myxococcus xanthus DK 1622]
c11699_g2_i1			0.24	0	sp|Q5AK10|PAN3_CANAL	RecName: Full=PAB-dependent poly(A)-specific ribonuclease subunit PAN3; AltName: Full=PAB1P-dependent poly(A)-nuclease; AltName: Full=PAN deadenylation complex subunit 3
c117_g1_i1			0.91	0	sp|Q1R5M2|BIOH_ECOUT	RecName: Full=Pimeloyl-[acyl-carrier protein] methyl ester esterase; AltName: Full=Biotin synthesis protein BioH; AltName: Full=Carboxylesterase BioH [Escherichia coli UTI89]
c117_g2_i1			0.78	0
c11703_g1_i1			3.19	0	sp|Q7XVA8|RIP1_ORYSJ	RecName: Full=Putative ripening-related protein 1; Flags: Precursor [Oryza sativa Japonica Group]
c11704_g1_i1			0.8	9.92
c11706_g1_i1			0.81	0	sp|Q6FJ45|AIM24_CANGA	RecName: Full=Altered inheritance of mitochondria protein 24, mitochondrial; Flags: Precursor [Candida glabrata CBS 138]
c11710_g1_i1			0.47	0
c11711_g1_i1			0.32	0	sp|A8Z674|RS3_SULMW	RecName: Full=30S ribosomal protein S3 [Candidatus Sulcia muelleri GWSS]
c11712_g1_i1			0.26	0	sp|Q7T6X5|RPO1_MIMIV	RecName: Full=DNA-directed RNA polymerase subunit 1 [Acanthamoeba polyphaga mimivirus]
c11714_g1_i1			0.8	0	sp|Q78JW9|UBFD1_MOUSE	RecName: Full=Ubiquitin domain-containing protein UBFD1 [Mus musculus]
c11716_g1_i1			0.44	0	sp|Q9JL04|FMN2_MOUSE	RecName: Full=Formin-2
c11718_g1_i1	K10256	cds.c11718_g1_i1|m.1455	0.22	0	sp|P46313|FAD6E_ARATH	RecName: Full=Omega-6 fatty acid desaturase, endoplasmic reticulum; AltName: Full=Delta(12) desaturase [Arabidopsis thaliana]
c1172_g1_i1			0.2	0	sp|Q8N5U6|RNF10_HUMAN	RecName: Full=RING finger protein 10 [Homo sapiens]
c11720_g1_i1		cds.c11720_g1_i1|m.1457	0.32	0	sp|Q9TU97|OR3A2_PANTR	RecName: Full=Olfactory receptor 3A2
c11722_g1_i1			0.07	0	sp|A2A6T1|CDR2L_MOUSE	RecName: Full=Cerebellar degeneration-related protein 2-like
c11725_g1_i1			0.93	0	sp|O60315|ZEB2_HUMAN	RecName: Full=Zinc finger E-box-binding homeobox 2; AltName: Full=Smad-interacting protein 1; Short=SMADIP1; AltName: Full=Zinc finger homeobox protein 1b [Homo sapiens]
c11727_g1_i1		cds.c11727_g1_i1|m.1458	0	2.81	sp|Q15751|HERC1_HUMAN	RecName: Full=Probable E3 ubiquitin-protein ligase HERC1; AltName: Full=HECT domain and RCC1-like domain-containing protein 1; AltName: Full=p532; AltName: Full=p619 [Homo sapiens]
c11728_g1_i1			1.13	0	sp|F6H2F8|TRM51_VITVI	RecName: Full=tRNA (guanine(37)-N1)-methyltransferase 1; AltName: Full=M1G-methyltransferase 1; AltName: Full=tRNA [GM37] methyltransferase 1; AltName: Full=tRNA methyltransferase 5 homolog 1
c11729_g1_i1			0.38	0
c1173_g1_i1			0.33	0
c11730_g1_i1			0.39	0
c11731_g1_i1			0.95	0	sp|Q99ML5|PCYOX_RAT	RecName: Full=Prenylcysteine oxidase; AltName: Full=Chloride ion pump-associated 55 kDa protein; Flags: Precursor
c11736_g1_i1			0.43	0	sp|P45745|DHBF_BACSU	RecName: Full=Dimodular nonribosomal peptide synthase [Bacillus subtilis subsp. subtilis str. 168]
c11738_g1_i1			0.91	0	sp|P25565|YCA2_YEAST	RecName: Full=Putative uncharacterized protein YCL002C [Saccharomyces cerevisiae S288c]
c11742_g1_i1			0.8	0	sp|Q7V9X6|RL6_PROMA	RecName: Full=50S ribosomal protein L6 [Prochlorococcus marinus subsp. marinus str. CCMP1375]
c11744_g1_i1			0	2.57
c11747_g1_i1			0.17	0	sp|Q5JSZ5|PRC2B_HUMAN	RecName: Full=Protein PRRC2B; AltName: Full=HLA-B-associated transcript 2-like 1; AltName: Full=Proline-rich coiled-coil protein 2B [Homo sapiens]
c11749_g1_i1			0.39	0	sp|Q9FFY3|VAS_ARATH	RecName: Full=Lipid transfer-like protein VAS; Flags: Precursor [Arabidopsis thaliana]
c1175_g1_i1			0.62	0	sp|Q1I5A6|Y4497_PSEE4	RecName: Full=UPF0102 protein PSEEN4497 [Pseudomonas entomophila L48]
c11752_g1_i1			1.27	0	sp|Q9VXT5|C19L2_DROME	RecName: Full=CWF19-like protein 2 homolog
c11755_g1_i1			2.09	0
c11757_g1_i1			0.97	0	sp|P34208|CHK1_SCHPO	RecName: Full=Serine/threonine-protein kinase chk1; AltName: Full=Checkpoint kinase 1 [Schizosaccharomyces pombe 972h-]
c11758_g1_i1			0.66	0
c11760_g1_i1			0.58	0	sp|P25629|YCT9_YEAST	RecName: Full=Putative uncharacterized protein YCR049C [Saccharomyces cerevisiae S288c]
c11762_g1_i1			0.78	3.46	sp|Q8VYR3|TBL2_ARATH	RecName: Full=Protein trichome birefringence-like 2 [Arabidopsis thaliana]
c11763_g1_i1			1.31	0	sp|P10978|POLX_TOBAC	RecName: Full=Retrovirus-related Pol polyprotein from transposon TNT 1-94; Includes: RecName: Full=Protease; Includes: RecName: Full=Reverse transcriptase; Includes: RecName: Full=Endonuclease [Nicotiana tabacum]
c11764_g1_i1			0.25	0	sp|Q944H5|MTM1_ARATH	RecName: Full=Mitochondrial carrier protein MTM1; AltName: Full=Manganese tracking factor for mitochondrial SOD2 [Arabidopsis thaliana]
c11764_g2_i1			0.39	0	sp|P42238|GUDD_BACSU	RecName: Full=Probable glucarate dehydratase; Short=GDH; Short=GlucD [Bacillus subtilis subsp. subtilis str. 168]
c11765_g1_i1		cds.c11765_g1_i1|m.1460	0.7	0	sp|Q62689|JAK2_RAT	RecName: Full=Tyrosine-protein kinase JAK2; AltName: Full=Janus kinase 2; Short=JAK-2 [Rattus norvegicus]
c1177_g1_i1			1.85	2.7	sp|Q9ULJ7|ANR50_HUMAN	RecName: Full=Ankyrin repeat domain-containing protein 50 [Homo sapiens]
c1177_g1_i2			1.79	5.62	sp|Q9ULJ7|ANR50_HUMAN	RecName: Full=Ankyrin repeat domain-containing protein 50 [Homo sapiens]
c11771_g1_i1			0.27	0	sp|Q3EBM5|ASPR1_ARATH	RecName: Full=Probable aspartic protease At2g35615; Flags: Precursor [Arabidopsis thaliana]
c11771_g1_i2		cds.c11771_g1_i2|m.1462	0.33	0	sp|Q6XBF8|CDR1_ARATH	RecName: Full=Aspartic proteinase CDR1; AltName: Full=Protein CONSTITUTIVE DISEASE RESISTANCE 1; Flags: Precursor [Arabidopsis thaliana]
c11772_g1_i1			0.12	0
c11773_g1_i1			0.28	0
c11775_g1_i1	K13420	cds.c11775_g1_i1|m.1465	0.38	0	sp|Q9FL28|FLS2_ARATH	RecName: Full=LRR receptor-like serine/threonine-protein kinase FLS2; AltName: Full=Protein FLAGELLIN-SENSING 2; AltName: Full=Protein FLAGELLIN-SENSITIVE 2; Flags: Precursor [Arabidopsis thaliana]
c11778_g1_i1			0	0	sp|Q38X70|ADDB_LACSS	RecName: Full=ATP-dependent helicase/deoxyribonuclease subunit B; AltName: Full=ATP-dependent helicase/nuclease RexB [Lactobacillus sakei subsp. sakei 23K]
c11780_g1_i1			0.58	0	sp|Q55E72|PKS1_DICDI	RecName: Full=Probable polyketide synthase 1; Short=dipks1; Includes: RecName: Full=Polyketide synthase stlA; Includes: RecName: Full=Chalcone synthase stlA; AltName: Full=Steely1 [Dictyostelium discoideum]
c11782_g1_i1			0.72	0
c11786_g1_i1			0.77	0
c11787_g1_i1		cds.c11787_g1_i1|m.1466	0.64	0	sp|P10978|POLX_TOBAC	RecName: Full=Retrovirus-related Pol polyprotein from transposon TNT 1-94; Includes: RecName: Full=Protease; Includes: RecName: Full=Reverse transcriptase; Includes: RecName: Full=Endonuclease [Nicotiana tabacum]
c11788_g1_i1			2.01	0	sp|Q1WU26|PDRP_LACS1	RecName: Full=Putative pyruvate, phosphate dikinase regulatory protein; Short=PPDK regulatory protein [Lactobacillus salivarius UCC118]
c11788_g1_i2			0.49	0	sp|P17965|RDRP_PVMR	RecName: Full=RNA replication protein; AltName: Full=147 kDa protein; AltName: Full=ORF1 protein; Includes: RecName: Full=RNA-directed RNA polymerase; Includes: RecName: Full=Helicase
c11789_g1_i1			1.09	0	sp|Q65SV7|HEMH_MANSM	RecName: Full=Ferrochelatase; AltName: Full=Heme synthase; AltName: Full=Protoheme ferro-lyase [Mannheimia succiniciproducens MBEL55E]
c11789_g1_i2			0.17	0	sp|Q6P6J4|ALKB2_MOUSE	RecName: Full=Alpha-ketoglutarate-dependent dioxygenase alkB homolog 2; AltName: Full=Alkylated DNA repair protein alkB homolog 2; AltName: Full=DNA oxidative demethylase ALKBH2 [Mus musculus]
c11792_g1_i1			0.19	0
c11794_g1_i1		cds.c11794_g1_i1|m.1467	0.33	0	sp|Q5UQL4|YL417_MIMIV	RecName: Full=Uncharacterized protein L417
c11795_g1_i1		cds.c11795_g1_i1|m.1468	0.4	0	sp|B1VFM5|GLYA_CORU7	RecName: Full=Serine hydroxymethyltransferase; Short=SHMT; Short=Serine methylase [Corynebacterium urealyticum DSM 7109]
c11799_g1_i1			0.3	0	sp|P49016|UBIE_LACLA	RecName: Full=Demethylmenaquinone methyltransferase; AltName: Full=Menaquinone biosynthesis C-methyltransferase UbiE; AltName: Full=gerC2 protein homolog
c118_g1_i1			0.55	0	sp|P92519|M810_ARATH	RecName: Full=Uncharacterized mitochondrial protein AtMg00810; AltName: Full=ORF240b (mitochondrion) [Arabidopsis thaliana]
c1180_g1_i1			1.06	0	sp|Q86AQ5|RPC1_DICDI	RecName: Full=DNA-directed RNA polymerase III subunit rpc1; Short=RNA polymerase III subunit C1; AltName: Full=DNA-directed RNA polymerase III subunit A [Dictyostelium discoideum]
c11800_g1_i1			0.77	0
c11801_g1_i1			0.34	2.01	sp|Q6K5P9|GL22_ORYSJ	RecName: Full=Putative germin-like protein 2-2; Flags: Precursor
c11802_g1_i1		cds.c11802_g1_i1|m.1472	0.44	0
c11806_g1_i1		cds.c11806_g1_i1|m.1473	0.29	0	sp|Q8PWH0|Y1617_METMA	RecName: Full=UPF0272 protein MM_1617 [Methanosarcina mazei Go1]
c11807_g1_i1	K06632	cds.c11807_g1_i1|m.1474	0.43	1.08	sp|Q8L4H0|WEE1_ARATH	RecName: Full=Wee1-like protein kinase; AltName: Full=Wee1-At [Arabidopsis thaliana]
c11808_g1_i1			1.28	0	sp|Q976V6|FDHD_SULTO	RecName: Full=Protein FdhD homolog [Sulfolobus tokodaii str. 7]
c11809_g1_i1			1.55	0	sp|Q5R806|PTGR2_PONAB	RecName: Full=Prostaglandin reductase 2; Short=PRG-2; AltName: Full=15-oxoprostaglandin 13-reductase
c1181_g1_i1			0.42	0	sp|P0C2F6|RNHX1_ARATH	RecName: Full=Putative ribonuclease H protein At1g65750
c11811_g1_i1			0	0	sp|O47143|MATK_CALVU	RecName: Full=Maturase K; AltName: Full=Intron maturase
c11812_g1_i1			0.29	0	sp|F1MF74|MICA2_BOVIN	RecName: Full=Protein-methionine sulfoxide oxidase MICAL2; AltName: Full=Molecule interacting with CasL protein 2; Short=MICAL-2
c11813_g1_i1			0.65	0	sp|P75177|DPO3X_MYCPN	RecName: Full=DNA polymerase III subunit gamma/tau
c11815_g1_i1			0.35	0	sp|A0RK76|MEND_BACAH	RecName: Full=2-succinyl-5-enolpyruvyl-6-hydroxy-3-cyclohexene-1-carboxylate synthase; Short=SEPHCHC synthase; AltName: Full=Menaquinone biosynthesis protein MenD [Bacillus thuringiensis str. Al Hakam]
c11819_g1_i1			0.15	0	sp|P31944|CASPE_HUMAN	RecName: Full=Caspase-14; Short=CASP-14; Contains: RecName: Full=Caspase-14 subunit p19; Contains: RecName: Full=Caspase-14 subunit p10; Flags: Precursor [Homo sapiens]
c11819_g2_i1			0.72	0	sp|A8GPH1|EX7L_RICAH	RecName: Full=Exodeoxyribonuclease 7 large subunit; AltName: Full=Exodeoxyribonuclease VII large subunit; Short=Exonuclease VII large subunit [Rickettsia akari str. Hartford]
c1182_g1_i1			0.3	0	sp|B3R000|RS17_PHYMT	RecName: Full=30S ribosomal protein S17 [Candidatus Phytoplasma mali AT]
c1182_g2_i1			0.2	0
c11821_g1_i1			1.47	0
c11822_g1_i1			0.23	0	sp|P12344|AATM_BOVIN	RecName: Full=Aspartate aminotransferase, mitochondrial; Short=mAspAT; AltName: Full=Fatty acid-binding protein; Short=FABP-1; AltName: Full=Glutamate oxaloacetate transaminase 2; AltName: Full=Kynurenine aminotransferase 4; AltName: Full=Kynurenine aminotransferase IV; AltName: Full=Kynurenine--oxoglutarate transaminase 4; AltName: Full=Kynurenine--oxoglutarate transaminase IV; AltName: Full=Pla…
c11825_g1_i1			0.21	0	sp|Q9XGY7|FAR_SIMCH	RecName: Full=Alcohol-forming fatty acyl-CoA reductase
c11827_g1_i1			0.56	0
c1183_g1_i1			0.36	0	sp|Q99PP7|TRI33_MOUSE	RecName: Full=E3 ubiquitin-protein ligase TRIM33; AltName: Full=Ectodermin homolog; AltName: Full=Transcription intermediary factor 1-gamma; Short=TIF1-gamma; AltName: Full=Tripartite motif-containing protein 33 [Mus musculus]
c11834_g1_i1			0.07	0
c11836_g1_i1			0.99	0	sp|P75293|ULAD_MYCPN	RecName: Full=Probable 3-keto-L-gulonate-6-phosphate decarboxylase; Short=KGPDC; AltName: Full=3-dehydro-L-gulonate-6-phosphate decarboxylase; AltName: Full=L-ascorbate utilization protein D [Mycoplasma pneumoniae M129]
c11838_g1_i1			0.51	0
c11839_g1_i1			0.22	0
c1184_g1_i1			1.17	0
c11840_g1_i1		cds.c11840_g1_i1|m.1475	0.16	0	sp|P20825|POL2_DROME	RecName: Full=Retrovirus-related Pol polyprotein from transposon 297; Includes: RecName: Full=Protease; Includes: RecName: Full=Reverse transcriptase; Includes: RecName: Full=Endonuclease [Drosophila melanogaster]
c11846_g1_i1			0.11	0	sp|P38631|FKS1_YEAST	RecName: Full=1,3-beta-glucan synthase component FKS1; AltName: Full=1,3-beta-D-glucan-UDP glucosyltransferase; AltName: Full=Calcineurin dependent protein 1; AltName: Full=Calcofluor white hypersensitivity protein 53; AltName: Full=Echinocandin target gene protein 1; AltName: Full=FK506 sensitivity protein 1; AltName: Full=Glucan synthase of cerevisiae protein 1; AltName: Full=Papulacandin B res…
c11847_g1_i1			0.47	0
c11849_g1_i1			0	0
c1185_g1_i1			0.44	0	sp|Q9CM51|RLUC_PASMU	RecName: Full=Ribosomal large subunit pseudouridine synthase C; AltName: Full=23S rRNA pseudouridine(955/2504/2580) synthase; AltName: Full=rRNA pseudouridylate synthase C; AltName: Full=rRNA-uridine isomerase C [Pasteurella multocida subsp. multocida str. Pm70]
c11852_g1_i1			0.36	0
c11854_g1_i1			0.66	0	sp|P92520|M820_ARATH	RecName: Full=Uncharacterized mitochondrial protein AtMg00820; AltName: Full=ORF170 (mitochondrion) [Arabidopsis thaliana]
c11855_g1_i1		cds.c11855_g1_i1|m.1476	0.26	0	sp|P14381|YTX2_XENLA	RecName: Full=Transposon TX1 uncharacterized 149 kDa protein; AltName: Full=ORF 2 [Xenopus laevis]
c11856_g1_i1	K13066	cds.c11856_g1_i1|m.1477	0.21	0	sp|Q8W013|COMT1_CATRO	RecName: Full=Caffeic acid 3-O-methyltransferase; Short=CAOMT; Short=COMT; AltName: Full=S-adenosysl-L-methionine:caffeic acid 3-O-methyltransferase [Catharanthus roseus]
c11857_g1_i1	K08874	cds.c11857_g1_i1|m.1479	0.59	0	sp|P38811|TRA1_YEAST	RecName: Full=Transcription-associated protein 1; AltName: Full=p400 kDa component of SAGA [Saccharomyces cerevisiae S288c]
c11859_g1_i1			0.37	5.87	sp|P92527|CCMC_ARATH	RecName: Full=Putative cytochrome c biosynthesis ccmC-like mitochondrial protein; AltName: Full=ABC transporter I family member 3; Short=ABC transporter ABCI.3; Short=AtABCI3 (mitochondrion) [Arabidopsis thaliana]
c11860_g1_i1			1.25	0
c11861_g1_i1			1.05	0	sp|Q0CEI2|DCL2_ASPTN	RecName: Full=Dicer-like protein 2; Includes: RecName: Full=Endoribonuclease dcl2; Includes: RecName: Full=ATP-dependent helicase dcl2
c11869_g1_i1			0.33	0	sp|P0CAQ6|CA16A_CONLE	RecName: Full=Alpha-conotoxin-like lp1.6a; Flags: Precursor
c11873_g1_i1		cds.c11873_g1_i1|m.1480	0.47	0	sp|B2RYZ5|ENY2_XENTR	RecName: Full=Transcription and mRNA export factor ENY2; AltName: Full=Enhancer of yellow 2 transcription factor homolog [Xenopus (Silurana) tropicalis]
c11874_g1_i1			0.81	0	sp|P87129|VPS53_SCHPO	RecName: Full=Vacuolar protein sorting-associated protein 53; AltName: Full=GARP complex subunit vps53 [Schizosaccharomyces pombe 972h-]
c11875_g1_i1			0.52	0	sp|Q2JQ26|EX7S_SYNJB	RecName: Full=Exodeoxyribonuclease 7 small subunit; AltName: Full=Exodeoxyribonuclease VII small subunit; Short=Exonuclease VII small subunit [Synechococcus sp. JA-2-3B'a(2-13)]
c11877_g1_i1			0	0	sp|Q9FNY7|OGG1_ARATH	RecName: Full=N-glycosylase/DNA lyase OGG1; Includes: RecName: Full=8-oxoguanine DNA glycosylase 1; Short=AtOGG1; Includes: RecName: Full=DNA-(apurinic or apyrimidinic site) lyase; Short=AP lyase [Arabidopsis thaliana]
c11883_g1_i1			0.12	0
c11885_g1_i1			0.37	0	sp|P06133|UD2B4_HUMAN	RecName: Full=UDP-glucuronosyltransferase 2B4; Short=UDPGT 2B4; AltName: Full=HLUG25; AltName: Full=Hyodeoxycholic acid-specific UDPGT; AltName: Full=UDPGTh-1; Flags: Precursor [Homo sapiens]
c11886_g1_i1			0.54	0	sp|P94606|ATKC_CLOAB	RecName: Full=Potassium-transporting ATPase C chain; AltName: Full=ATP phosphohydrolase [potassium-transporting] C chain; AltName: Full=Potassium-binding and translocating subunit C; AltName: Full=Potassium-translocating ATPase C chain [Clostridium acetobutylicum ATCC 824]
c11888_g1_i1			0.3	3.09
c1189_g1_i1			0.46	0	sp|Q6AMA0|SYV_DESPS	RecName: Full=Valine--tRNA ligase; AltName: Full=Valyl-tRNA synthetase; Short=ValRS [Desulfotalea psychrophila LSv54]
c11890_g1_i1			0.66	0
c11891_g1_i1			1.18	0	sp|B0C0B9|QUEA_ACAM1	RecName: Full=S-adenosylmethionine:tRNA ribosyltransferase-isomerase; AltName: Full=Queuosine biosynthesis protein QueA [Acaryochloris marina MBIC11017]
c11892_g1_i1			0.57	0	sp|A6URH2|DP2L_METVS	RecName: Full=DNA polymerase II large subunit; Short=Pol II [Methanococcus vannielii SB]
c11894_g1_i1			0.59	0
c11896_g1_i1			0.4	0
c11897_g1_i1			0.1	0	sp|Q5REJ9|TRI54_PONAB	RecName: Full=Tripartite motif-containing protein 54
c11898_g1_i1			2.45	0
c11899_g1_i1			0.48	0	sp|Q5ALV2|SLA1_CANAL	RecName: Full=Actin cytoskeleton-regulatory complex protein SLA1
c119_g1_i1			0.82	0	sp|Q93XN8|SPP3B_ARATH	RecName: Full=Probable sucrose-phosphatase 3b; Short=AtSPP3b [Arabidopsis thaliana]
c11900_g1_i1			0.18	0	sp|P51723|YO21_BPHC1	RecName: Full=Uncharacterized 19.2 kDa protein in rep-hol intergenic region; AltName: Full=ORF21 [Haemophilus phage HP1c1]
c11904_g1_i1		cds.c11904_g1_i1|m.1481	1.19	0	sp|O48788|Y2267_ARATH	RecName: Full=Probable inactive receptor kinase At2g26730; Flags: Precursor [Arabidopsis thaliana]
c11906_g1_i1			1.18	0	sp|A0RZ79|HIS3_CENSY	RecName: Full=Phosphoribosyl-AMP cyclohydrolase; Short=PRA-CH [Cenarchaeum symbiosum A]
c11908_g1_i1			0.31	0	sp|Q6E3D2|CPB3_CAEJA	RecName: Full=Cytoplasmic polyadenylation element-binding protein 3
c1191_g1_i1			0.19	0
c11910_g1_i1			1.46	0	sp|Q6FRN1|IPK1_CANGA	RecName: Full=Inositol-pentakisphosphate 2-kinase; AltName: Full=Inositol-1,3,4,5,6-pentakisphosphate 2-kinase; AltName: Full=Ins(1,3,4,5,6)P5 2-kinase; Short=InsP5 2-kinase
c11913_g1_i1		cds.c11913_g1_i1|m.1483	0.39	0	sp|P92519|M810_ARATH	RecName: Full=Uncharacterized mitochondrial protein AtMg00810; AltName: Full=ORF240b (mitochondrion) [Arabidopsis thaliana]
c11916_g1_i1			0.3	0
c11917_g1_i1			0	0	sp|Q811J3|IREB2_MOUSE	RecName: Full=Iron-responsive element-binding protein 2; Short=IRE-BP 2; AltName: Full=Iron regulatory protein 2; Short=IRP2 [Mus musculus]
c11919_g1_i1			0.14	0	sp|Q5J316|GTR12_BOVIN	RecName: Full=Solute carrier family 2, facilitated glucose transporter member 12; AltName: Full=Glucose transporter type 12; Short=GLUT-12
c1192_g1_i1			0.42	0	sp|Q7MY28|Y4865_PHOLL	RecName: Full=UPF0758 protein plu4865 [Photorhabdus luminescens subsp. laumondii TTO1]
c11924_g1_i1			0	0
c11925_g1_i1			0.24	0	sp|Q8EEQ1|CHED2_SHEON	RecName: Full=Probable chemoreceptor glutamine deamidase CheD 2
c11926_g1_i1			0.34	0
c11927_g1_i1			0.58	6.02	sp|P74881|PUR4_SALTY	RecName: Full=Phosphoribosylformylglycinamidine synthase; Short=FGAM synthase; Short=FGAMS; AltName: Full=Formylglycinamide ribotide amidotransferase; Short=FGARAT; AltName: Full=Formylglycinamide ribotide synthetase [Salmonella enterica subsp. enterica serovar Typhimurium str. LT2]
c11927_g2_i1			0.46	5.12	sp|Q55B99|Y1238_DICDI	RecName: Full=Putative uncharacterized protein DDB_G0271238; Flags: Precursor [Dictyostelium discoideum]
c11928_g1_i1		cds.c11928_g1_i1|m.1484	0.6	0	sp|O13790|CUL1_SCHPO	RecName: Full=Cullin-1; Short=Cul-1; AltName: Full=Cell division control 53 homolog [Schizosaccharomyces pombe 972h-]
c11929_g1_i1			0.87	0	sp|P35930|POL1_RCMV	RecName: Full=RNA1 polyprotein; AltName: Full=Genome polyprotein B; AltName: Full=P1; Contains: RecName: Full=Protease cofactor; AltName: Full=32 kDa protein; Contains: RecName: Full=Putative helicase; AltName: Full=58 kDa protein; AltName: Full=Membrane-binding protein; AltName: Full=NTP-binding protein; Short=NTB; Contains: RecName: Full=Viral genome-linked protein; AltName: Full=VPg; Contains:…
c1193_g1_i1			0	0	sp|P53949|OCA2_YEAST	RecName: Full=Tyrosine-protein phosphatase-like protein OCA2; AltName: Full=Oxidant-induced cell-cycle arrest protein 2 [Saccharomyces cerevisiae S288c]
c11930_g1_i1			1.74	0	sp|P45548|PHP_ECOLI	RecName: Full=Phosphotriesterase homology protein [Escherichia coli K-12]
c11932_g1_i1			0.59	0	sp|Q6ZMT4|KDM7A_HUMAN	RecName: Full=Lysine-specific demethylase 7A; AltName: Full=JmjC domain-containing histone demethylation protein 1D; AltName: Full=Lysine-specific demethylase 7 [Homo sapiens]
c11933_g1_i1			0	0	sp|Q59017|Y1623_METJA	RecName: Full=Uncharacterized protein MJ1623 [Methanocaldococcus jannaschii DSM 2661]
c11933_g2_i1			0.29	0	sp|Q8FMF7|SPEE_COREF	RecName: Full=Probable spermidine synthase; AltName: Full=Putrescine aminopropyltransferase; Short=PAPT; AltName: Full=SPDSY [Corynebacterium efficiens YS-314]
c11936_g1_i1		cds.c11936_g1_i1|m.1485	0.23	0	sp|P04146|COPIA_DROME	RecName: Full=Copia protein; AltName: Full=Gag-int-pol protein; Contains: RecName: Full=Copia VLP protein; Contains: RecName: Full=Copia protease [Drosophila melanogaster]
c11938_g1_i1			0.69	0	sp|Q10280|GAF1_SCHPO	RecName: Full=Transcription factor gaf1; Short=Gaf-1 [Schizosaccharomyces pombe 972h-]
c11938_g2_i1			0.75	0	sp|Q9PB98|RNC_XYLFA	RecName: Full=Ribonuclease 3; AltName: Full=Ribonuclease III; Short=RNase III [Xylella fastidiosa 9a5c]
c1194_g1_i1		cds.c1194_g1_i1|m.196	0.26	0
c11945_g1_i1			0.42	0	sp|O80433|CISY_DAUCA	RecName: Full=Citrate synthase, mitochondrial; Flags: Precursor [Daucus carota]
c11946_g1_i1			0.3	0	sp|Q8LFH6|ADF12_ARATH	RecName: Full=Actin-depolymerizing factor 12; Short=ADF-12; Short=AtADF12 [Arabidopsis thaliana]
c11947_g1_i1			0.9	0	sp|P05831|INCB_ECOLX	RecName: Full=Protein IncB
c11948_g1_i1			0	7.76	sp|P75972|YMFI_ECOLI	RecName: Full=Uncharacterized protein YmfI
c1195_g1_i1			0.41	0	sp|P58060|RL10_CAUCR	RecName: Full=50S ribosomal protein L10 [Caulobacter crescentus CB15]
c11950_g1_i1			0.73	0	sp|Q9UT17|YFYB_SCHPO	RecName: Full=Uncharacterized protein C9.11 [Schizosaccharomyces pombe 972h-]
c11952_g1_i1			0.3	0	sp|Q4R846|FA50B_MACFA	RecName: Full=Protein FAM50B
c11954_g1_i1			0.3	0	sp|P30841|CROM_ENTDO	RecName: Full=Omega-crystallin
c11957_g1_i1			0.89	0
c11958_g1_i1			0.84	0
c1196_g1_i1			0.73	0	sp|Q3UU35|OVOS_MOUSE	RecName: Full=Ovostatin homolog; Flags: Precursor [Mus musculus]
c11960_g1_i1			0.39	9.84	sp|Q82VV5|SYFA_NITEU	RecName: Full=Phenylalanine--tRNA ligase alpha subunit; AltName: Full=Phenylalanyl-tRNA synthetase alpha subunit; Short=PheRS [Nitrosomonas europaea ATCC 19718]
c11961_g1_i1			0.37	0	sp|P55891|MOTA_SALTY	RecName: Full=Motility protein A; AltName: Full=Chemotaxis protein MotA [Salmonella enterica subsp. enterica serovar Typhimurium str. LT2]
c11961_g2_i1		cds.c11961_g2_i1|m.1487	0.54	0	sp|Q9I9N6|ASC_DANRE	RecName: Full=Apoptosis-associated speck-like protein containing a CARD; AltName: Full=PYD and CARD domain-containing protein
c11963_g1_i1			0.48	0	sp|P17887|MCP_HHV6U	RecName: Full=Major capsid protein; Short=MCP [Human herpesvirus 6 (strain Uganda-1102)]
c11963_g1_i2			0.22	0	sp|P17887|MCP_HHV6U	RecName: Full=Major capsid protein; Short=MCP [Human herpesvirus 6 (strain Uganda-1102)]
c11964_g1_i1			1.57	0	sp|Q47XX0|CINAL_COLP3	RecName: Full=CinA-like protein [Colwellia psychrerythraea 34H]
c11965_g1_i1			0.24	0	sp|Q9ULI0|ATD2B_HUMAN	RecName: Full=ATPase family AAA domain-containing protein 2B [Homo sapiens]
c11967_g1_i1			0.49	0
c1197_g1_i1			0.39	0	sp|P04146|COPIA_DROME	RecName: Full=Copia protein; AltName: Full=Gag-int-pol protein; Contains: RecName: Full=Copia VLP protein; Contains: RecName: Full=Copia protease [Drosophila melanogaster]
c11971_g1_i1			1.3	0
c11972_g1_i1			0.78	0	sp|Q7SID5|RNS11_NICAL	RecName: Full=Ribonuclease S-F11; AltName: Full=SF11-RNase; AltName: Full=Stylar glycoprotein F11
c11972_g2_i1			0.27	0	sp|P82987|ATL3_HUMAN	RecName: Full=ADAMTS-like protein 3; Short=ADAMTSL-3; AltName: Full=Punctin-2; Flags: Precursor [Homo sapiens]
c11975_g1_i1			0.94	0	sp|Q9DSN9|POLN_ABPVR	RecName: Full=Replicase polyprotein [Acute bee paralysis virus strain Rothamsted]
c11977_g1_i1			0.25	0
c11978_g1_i1			0.54	0	sp|Q2IHD7|3MGH_ANADE	RecName: Full=Putative 3-methyladenine DNA glycosylase [Anaeromyxobacter dehalogenans 2CP-C]
c11979_g1_i1			0.45	0	sp|Q07943|VDP_BOMMO	RecName: Full=Vitellin-degrading protease; Contains: RecName: Full=Beta-VTN protease; Contains: RecName: Full=Alpha-VTN protease chain 1; Contains: RecName: Full=Alpha-VTN protease chain 2; Flags: Precursor [Bombyx mori]
c1198_g1_i1			0	0	sp|P92555|M1250_ARATH	RecName: Full=Uncharacterized mitochondrial protein AtMg01250; AltName: Full=ORF102
c1198_g1_i2			0	0	sp|P92555|M1250_ARATH	RecName: Full=Uncharacterized mitochondrial protein AtMg01250; AltName: Full=ORF102
c11980_g1_i1			0.44	13.02	sp|P0AAZ3|YBJO_SHIFL	RecName: Full=Inner membrane protein YbjO [Shigella flexneri]
c11982_g1_i1			0.59	0	sp|B0TGY6|SECA_HELMI	RecName: Full=Protein translocase subunit SecA [Heliobacterium modesticaldum Ice1]
c11984_g1_i1		cds.c11984_g1_i1|m.1488	0.81	2.88	sp|O60333|KIF1B_HUMAN	RecName: Full=Kinesin-like protein KIF1B; Short=Klp [Homo sapiens]
c11985_g1_i1			0.49	0	sp|Q8THJ1|GATA_METAC	RecName: Full=Glutamyl-tRNA(Gln) amidotransferase subunit A; Short=Glu-ADT subunit A [Methanosarcina acetivorans C2A]
c11985_g1_i2			0.23	0
c11987_g1_i1		cds.c11987_g1_i1|m.1489	0.62	0	sp|Q9KA09|Y2485_BACHD	RecName: Full=UPF0122 protein BH2485 [Bacillus halodurans C-125]
c11990_g1_i1			0	0	sp|Q9LMP7|GOS11_ARATH	RecName: Full=Golgi SNAP receptor complex member 1-1; AltName: Full=Golgi SNARE 11 protein; Short=AtGOS11 [Arabidopsis thaliana]
c11991_g1_i1			2.01	0	sp|Q9SX33|ALA9_ARATH	RecName: Full=Putative phospholipid-transporting ATPase 9; Short=AtALA9; AltName: Full=Aminophospholipid flippase 9 [Arabidopsis thaliana]
c11992_g1_i1			1.04	0	sp|P12015|CYMO_ACISP	RecName: Full=Cyclohexanone 1,2-monooxygenase
c11996_g1_i1		cds.c11996_g1_i1|m.1491	0.76	0
c11997_g1_i1			0.32	2.41
c11998_g1_i1			0.04	0	sp|P41882|YPT4_CAEEL	RecName: Full=Ankyrin repeat-containing protein F37A4.4
c11998_g1_i2			1.17	0	sp|Q6H4R6|HAK23_ORYSJ	RecName: Full=Potassium transporter 23; AltName: Full=OsHAK23 [Oryza sativa Japonica Group]
c1200_g1_i1			0	0
c12000_g1_i1			0.59	0	sp|O48724|WEB1_ARATH	RecName: Full=Protein WEAK CHLOROPLAST MOVEMENT UNDER BLUE LIGHT 1; Short=Protein WEB1 [Arabidopsis thaliana]
c12009_g1_i1			0.86	0	sp|Q129C6|KAD_POLSJ	RecName: Full=Adenylate kinase; Short=AK; AltName: Full=ATP-AMP transphosphorylase; AltName: Full=ATP:AMP phosphotransferase; AltName: Full=Adenylate monophosphate kinase [Polaromonas sp. JS666]
c1201_g1_i1		cds.c1201_g1_i1|m.197	0.25	0	sp|Q03311|CHLE_MOUSE	RecName: Full=Cholinesterase; AltName: Full=Acylcholine acylhydrolase; AltName: Full=Butyrylcholine esterase; AltName: Full=Choline esterase II; AltName: Full=Pseudocholinesterase; Flags: Precursor [Mus musculus]
c12012_g1_i1			0	0	sp|A2BIR6|YDJC_DANRE	RecName: Full=UPF0249 protein ydjC homolog [Danio rerio]
c12012_g1_i2			0.73	0
c12013_g1_i1			0.4	0	sp|Q62217|SEM5A_MOUSE	RecName: Full=Semaphorin-5A; AltName: Full=Semaphorin-F; Short=Sema F; Flags: Precursor
c12015_g1_i1		cds.c12015_g1_i1|m.1492	0.3	0
c12015_g1_i2		cds.c12015_g1_i2|m.1493	0.15	0
c12017_g1_i1			0.25	0
c12019_g1_i1			0.4	0	sp|Q9M3B4|RID3_ARATH	RecName: Full=Protein ROOT INITIATION DEFECTIVE 3; AltName: Full=Root initiation defective 3 protein; AltName: Full=WD-40 repeat-containing protein RID3 [Arabidopsis thaliana]
c12020_g1_i1			0.86	0	sp|P21440|MDR3_MOUSE	RecName: Full=Multidrug resistance protein 3; AltName: Full=ATP-binding cassette sub-family B member 4; AltName: Full=Multidrug resistance protein 2; AltName: Full=P-glycoprotein 2; AltName: Full=P-glycoprotein 3 [Mus musculus]
c12020_g1_i2			2.87	0	sp|A0JPI9|LRC74_RAT	RecName: Full=Leucine-rich repeat-containing protein 74 [Rattus norvegicus]
c12021_g1_i1			0.77	0	sp|B5FF00|PURR_VIBFM	RecName: Full=HTH-type transcriptional repressor PurR; AltName: Full=Pur regulon repressor; AltName: Full=Purine nucleotide synthesis repressor [Vibrio fischeri MJ11]
c12022_g1_i1			0.28	0
c12022_g1_i2			1	8.05	sp|Q7M416|GLB1_LIOJA	RecName: Full=Globin-1; AltName: Full=Myoglobin I
c12025_g1_i1			0	0	sp|P87154|DPOE_SCHPO	RecName: Full=DNA polymerase epsilon catalytic subunit A; AltName: Full=DNA polymerase II subunit A [Schizosaccharomyces pombe 972h-]
c12027_g1_i1		cds.c12027_g1_i1|m.1494	1.38	0	sp|Q8TEK3|DOT1L_HUMAN	RecName: Full=Histone-lysine N-methyltransferase, H3 lysine-79 specific; AltName: Full=DOT1-like protein; AltName: Full=Histone H3-K79 methyltransferase; Short=H3-K79-HMTase; AltName: Full=Lysine N-methyltransferase 4 [Homo sapiens]
c12028_g1_i1			0.22	0	sp|Q88Z91|ISPE_LACPL	RecName: Full=4-diphosphocytidyl-2-C-methyl-D-erythritol kinase; Short=CMK; AltName: Full=4-(cytidine-5'-diphospho)-2-C-methyl-D-erythritol kinase [Lactobacillus plantarum WCFS1]
c12029_g1_i1			0.26	0	sp|Q93SX0|UCRIA_NOSS1	RecName: Full=Cytochrome b6-f complex iron-sulfur subunit 1; AltName: Full=Plastohydroquinone:plastocyanin oxidoreductase iron-sulfur protein 1; Short=ISP 1; Short=RISP 1; AltName: Full=Rieske iron-sulfur protein 1 [Nostoc sp. PCC 7120]
c1203_g1_i1			0	0
c12032_g1_i1			0.45	0
c12033_g1_i1			0.56	0	sp|A5FUG5|MTND_ACICJ	RecName: Full=Acireductone dioxygenase; AltName: Full=1,2-dihydroxy-3-keto-5-methylthiopentene dioxygenase; Short=DHK-MTPene dioxygenase; AltName: Full=Acireductone dioxygenase (Fe(2+)-requiring); Short=ARD'; Short=Fe-ARD; AltName: Full=Acireductone dioxygenase (Ni(2+)-requiring); Short=ARD; Short=Ni-ARD [Acidiphilium cryptum JF-5]
c12035_g1_i1			0	0	sp|Q3ZZT7|ATPB_DEHMC	RecName: Full=ATP synthase subunit beta; AltName: Full=ATP synthase F1 sector subunit beta; AltName: Full=F-ATPase subunit beta [Dehalococcoides mccartyi CBDB1]
c12035_g1_i2			1.14	0	sp|P15643|GSPC_KLEPN	RecName: Full=Type II secretion system protein C; Short=T2SS protein C; AltName: Full=General secretion pathway protein C; AltName: Full=Pullulanase secretion envelope PulC
c12036_g1_i1			1.14	0	sp|Q8MYF1|Y2070_DICDI	RecName: Full=Probable serine/threonine-protein kinase DDB_G0277449 [Dictyostelium discoideum]
c12037_g1_i1			0.17	0	sp|Q94CK4|ANXD8_ARATH	RecName: Full=Annexin D8; AltName: Full=AnnAt8 [Arabidopsis thaliana]
c12038_g1_i1			0.85	3.57	sp|Q99MA0|CITE4_RAT	RecName: Full=Cbp/p300-interacting transactivator 4; AltName: Full=MSG1-related protein 2; Short=MRG-2
c12039_g1_i1			0.19	0
c12040_g1_i1			7.23	0
c12041_g1_i1			0.44	0	sp|P14381|YTX2_XENLA	RecName: Full=Transposon TX1 uncharacterized 149 kDa protein; AltName: Full=ORF 2 [Xenopus laevis]
c12044_g1_i1			0.23	0	sp|Q7Z6E9|RBBP6_HUMAN	RecName: Full=E3 ubiquitin-protein ligase RBBP6; AltName: Full=Proliferation potential-related protein; AltName: Full=Protein P2P-R; AltName: Full=Retinoblastoma-binding Q protein 1; Short=RBQ-1; AltName: Full=Retinoblastoma-binding protein 6; AltName: Full=p53-associated cellular protein of testis [Homo sapiens]
c12044_g1_i2			0.61	0	sp|Q7Z6E9|RBBP6_HUMAN	RecName: Full=E3 ubiquitin-protein ligase RBBP6; AltName: Full=Proliferation potential-related protein; AltName: Full=Protein P2P-R; AltName: Full=Retinoblastoma-binding Q protein 1; Short=RBQ-1; AltName: Full=Retinoblastoma-binding protein 6; AltName: Full=p53-associated cellular protein of testis [Homo sapiens]
c12046_g1_i1			1.2	0	sp|P0C5I1|GPR25_MOUSE	RecName: Full=Probable G-protein coupled receptor 25 [Mus musculus]
c12051_g1_i1			2.07	0
c12052_g1_i1			0	0
c12055_g1_i1			0.13	0
c12057_g1_i1			0.95	0
c12065_g1_i1			0.84	0	sp|B0YPM3|ATPH_ANEMR	RecName: Full=ATP synthase subunit C, plastid; AltName: Full=ATP synthase F0 sector subunit C; AltName: Full=ATPase subunit III; AltName: Full=Lipid-binding protein [Aneura mirabilis]
c12067_g1_i1			0.95	0	sp|P11717|MPRI_HUMAN	RecName: Full=Cation-independent mannose-6-phosphate receptor; Short=CI Man-6-P receptor; Short=CI-MPR; Short=M6PR; AltName: Full=300 kDa mannose 6-phosphate receptor; Short=MPR 300; AltName: Full=Insulin-like growth factor 2 receptor; AltName: Full=Insulin-like growth factor II receptor; Short=IGF-II receptor; AltName: Full=M6P/IGF2 receptor; Short=M6P/IGF2R; AltName: CD_antigen=CD222; Flags: Pr…
c12071_g1_i1			0.52	0
c12072_g1_i1			0.64	0
c12077_g1_i1			0.93	0
c12079_g1_i1		cds.c12079_g1_i1|m.1497	0.53	0	sp|Q9M1C7|AB9C_ARATH	RecName: Full=ABC transporter C family member 9; Short=ABC transporter ABCC.9; Short=AtABCC9; AltName: Full=ATP-energized glutathione S-conjugate pump 9; AltName: Full=Glutathione S-conjugate-transporting ATPase 9; AltName: Full=Multidrug resistance-associated protein 9 [Arabidopsis thaliana]
c12080_g1_i1			0.6	0	sp|B3R6L9|RDGC_CUPTR	RecName: Full=Recombination-associated protein RdgC [Cupriavidus taiwanensis]
c12081_g1_i1			0.6	0
c12082_g1_i1			2.33	0	sp|P0C2F6|RNHX1_ARATH	RecName: Full=Putative ribonuclease H protein At1g65750
c12082_g2_i1			1.14	0	sp|Q5B8L2|MUS81_EMENI	RecName: Full=Crossover junction endonuclease mus81 [Aspergillus nidulans FGSC A4]
c12083_g1_i1			0.21	0	sp|Q84W41|GLR36_ARATH	RecName: Full=Glutamate receptor 3.6; AltName: Full=Ligand-gated ion channel 3.6; Flags: Precursor [Arabidopsis thaliana]
c12083_g2_i1			0.58	0	sp|Q9SDZ9|PPAF2_IPOBA	RecName: Full=Purple acid phosphatase 2; AltName: Full=Manganese(II) purple acid phosphatase 2; Flags: Precursor
c1209_g1_i1			0.2	0
c1209_g2_i1			0.29	0	sp|Q56733|PDXB_SHEVD	RecName: Full=Erythronate-4-phosphate dehydrogenase [Shewanella violacea DSS12]
c12091_g1_i1		cds.c12091_g1_i1|m.1498	0.47	2.27	sp|A2ASS6|TITIN_MOUSE	RecName: Full=Titin; AltName: Full=Connectin [Mus musculus]
c12093_g1_i1	K07375	cds.c12093_g1_i1|m.1499	0.29	0	sp|P29515|TBB7_ARATH	RecName: Full=Tubulin beta-7 chain; AltName: Full=Beta-7-tubulin [Arabidopsis thaliana]
c12099_g1_i1			0	0	sp|Q7MYF1|RL3_PHOLL	RecName: Full=50S ribosomal protein L3 [Photorhabdus luminescens subsp. laumondii TTO1]
c121_g1_i1			0.4	0	sp|P97686|NRCAM_RAT	RecName: Full=Neuronal cell adhesion molecule; Short=Nr-CAM; AltName: Full=Ankyrin-binding cell adhesion molecule NrCAM; AltName: Full=Neuronal surface protein Bravo; Short=rBravo; AltName: Full=NgCAM-related cell adhesion molecule; Short=Ng-CAM-related; Flags: Precursor
c1210_g1_i1			1.4	0	sp|P45819|SPO74_YEAST	RecName: Full=Sporulation-specific protein 74 [Saccharomyces cerevisiae S288c]
c12100_g1_i1			1.37	0	sp|Q4R6I1|GIN1_MACFA	RecName: Full=Gypsy retrotransposon integrase-like protein 1; Short=GIN-1
c12101_g1_i1		cds.c12101_g1_i1|m.1501	0.26	0	sp|Q9LRS2|TBL22_ARATH	RecName: Full=Protein ALTERED XYLOGLUCAN 4-like; AltName: Full=Protein trichome birefringence-like 22 [Arabidopsis thaliana]
c12104_g1_i1			5.8	0
c12104_g2_i1			0.54	0	sp|Q8Z2N9|MDTL_SALTI	RecName: Full=Multidrug resistance protein MdtL [Salmonella enterica subsp. enterica serovar Typhi]
c12105_g1_i1		cds.c12105_g1_i1|m.1502	0.36	0	sp|Q22555|NHR44_CAEEL	RecName: Full=Nuclear hormone receptor family member nhr-44
c12108_g1_i1			0.28	0	sp|P0C2F6|RNHX1_ARATH	RecName: Full=Putative ribonuclease H protein At1g65750
c12109_g1_i1			0.45	0	sp|Q6CEW7|YTM1_YARLI	RecName: Full=Ribosome biogenesis protein YTM1 [Yarrowia lipolytica CLIB122]
c12110_g1_i1			0.22	0	sp|Q55653|SYH_SYNY3	RecName: Full=Histidine--tRNA ligase; AltName: Full=Histidyl-tRNA synthetase; Short=HisRS [Synechocystis sp. PCC 6803 substr. Kazusa]
c12110_g2_i1	K04402	cds.c12110_g2_i1|m.1504	0.28	0	sp|O75293|GA45B_HUMAN	RecName: Full=Growth arrest and DNA damage-inducible protein GADD45 beta; AltName: Full=Myeloid differentiation primary response protein MyD118; AltName: Full=Negative growth regulatory protein MyD118 [Homo sapiens]
c12111_g1_i1			0.53	0
c12112_g1_i1			0.25	0
c12116_g1_i1			1.89	0	sp|Q7V9I1|SYDND_PROMA	RecName: Full=Aspartate--tRNA ligase; AltName: Full=Aspartyl-tRNA synthetase; Short=AspRS [Prochlorococcus marinus subsp. marinus str. CCMP1375]
c12118_g1_i1			8.05	0	sp|Q9W0T1|NU301_DROME	RecName: Full=Nucleosome-remodeling factor subunit NURF301; AltName: Full=Enhancer of bithorax; AltName: Full=Nucleosome-remodeling factor 215 kDa subunit; Short=NURF-215 [Drosophila melanogaster]
c12119_g1_i1			0	0	sp|Q03QT1|RIMP_LACBA	RecName: Full=Ribosome maturation factor RimP [Lactobacillus brevis ATCC 367]
c1212_g1_i1			17.89	13.71	sp|Q9WTT7|BZW2_RAT	RecName: Full=Basic leucine zipper and W2 domain-containing protein 2; AltName: Full=Brain development-related molecule 2 [Rattus norvegicus]
c12120_g1_i1			0.69	0	sp|Q9VMA3|CUP_DROME	RecName: Full=Protein cup; AltName: Full=Oskar ribonucleoprotein complex 147 kDa subunit
c12124_g1_i1			0.76	0	sp|P42111|YXAL_BACSU	RecName: Full=Uncharacterized protein YxaL; Flags: Precursor [Bacillus subtilis subsp. subtilis str. 168]
c12125_g1_i1			0	0	sp|P47134|BIR1_YEAST	RecName: Full=Protein BIR1 [Saccharomyces cerevisiae S288c]
c12127_g1_i1			0.33	0
c12128_g1_i1			0.54	0	sp|Q9LUS9|FBL44_ARATH	RecName: Full=Putative F-box/LRR-repeat protein At3g16555 [Arabidopsis thaliana]
c1213_g1_i1		cds.c1213_g1_i1|m.198	0.5	0	sp|Q8UVC1|INVS_DANRE	RecName: Full=Inversin
c1213_g2_i1			0	0	sp|P53857|YNX4_YEAST	RecName: Full=Uncharacterized globin-like protein YNL234W [Saccharomyces cerevisiae S288c]
c12130_g1_i1		cds.c12130_g1_i1|m.1506	0.52	0	sp|Q3EBZ2|SKI23_ARATH	RecName: Full=F-box protein SKIP23; AltName: Full=SKP1-interacting partner 23 [Arabidopsis thaliana]
c12136_g1_i1			0.7	0	sp|Q99LI5|ZN281_MOUSE	RecName: Full=Zinc finger protein 281 [Mus musculus]
c12137_g1_i1			0.18	0
c12138_g1_i1			0.19	0
c12144_g1_i1			0.45	0
c12145_g1_i1			1.88	2.96
c12148_g1_i1	K13162	cds.c12148_g1_i1|m.1507	0.3	0	sp|Q15366|PCBP2_HUMAN	RecName: Full=Poly(rC)-binding protein 2; AltName: Full=Alpha-CP2; AltName: Full=Heterogeneous nuclear ribonucleoprotein E2; Short=hnRNP E2 [Homo sapiens]
c12149_g1_i1			0.46	0	sp|O52195|ALGL_AZOVI	RecName: Full=Alginate lyase; AltName: Full=Poly(beta-D-mannuronate) lyase; AltName: Full=Poly(mana) alginate lyase; Flags: Precursor
c12150_g1_i1			0.67	0	sp|Q3U288|ZN710_MOUSE	RecName: Full=Zinc finger protein 710 [Mus musculus]
c12150_g1_i2			0	0	sp|Q3U288|ZN710_MOUSE	RecName: Full=Zinc finger protein 710 [Mus musculus]
c12153_g1_i1			1.49	0	sp|A7TE03|SSH4_VANPO	RecName: Full=Protein SSH4
c12154_g1_i1		cds.c12154_g1_i1|m.1509	0.52	0	sp|O04244|Y4200_ARATH	RecName: Full=Uncharacterized protein At4g02000 [Arabidopsis thaliana]
c12155_g1_i1			0	0	sp|B4U7U4|FTSH_HYDS0	RecName: Full=ATP-dependent zinc metalloprotease FtsH [Hydrogenobaculum sp. Y04AAS1]
c12155_g1_i2		cds.c12155_g1_i2|m.1510	0.42	0	sp|E1BGQ2|ZCHC4_BOVIN	RecName: Full=Zinc finger CCHC domain-containing protein 4
c12157_g1_i1			0.7	0
c12158_g1_i1			0.4	0	sp|Q08B39|HOT_XENLA	RecName: Full=Hydroxyacid-oxoacid transhydrogenase, mitochondrial; Short=HOT; AltName: Full=Alcohol dehydrogenase iron-containing protein 1; Short=ADHFe1; Flags: Precursor
c1216_g1_i1			0.67	0
c1216_g2_i1		cds.c1216_g2_i1|m.199	1.13	0
c12161_g1_i1			0.4	0	sp|Q9LF14|CRS2B_ARATH	RecName: Full=Chloroplastic group IIB intron splicing facilitator CRS2-B, chloroplastic; AltName: Full=CRS2-like protein B; AltName: Full=Chloroplastic RNA splicing factor 2-B; Flags: Precursor [Arabidopsis thaliana]
c12164_g1_i1			0.14	0	sp|Q9VVR9|C12C1_DROME	RecName: Full=Probable cytochrome P450 12c1, mitochondrial; AltName: Full=CYPXIIC1; Flags: Precursor
c12166_g1_i1			0.58	0	sp|Q6CW36|MCD4_KLULA	RecName: Full=GPI ethanolamine phosphate transferase 1
c12167_g1_i1		cds.c12167_g1_i1|m.1512	0.58	14.88	sp|Q94C59|PATL4_ARATH	RecName: Full=Patellin-4 [Arabidopsis thaliana]
c12168_g1_i1			0.75	0	sp|Q9SQZ9|PITH1_ARATH	RecName: Full=PITH domain-containing protein At3g04780 [Arabidopsis thaliana]
c1217_g1_i1			0.8	0	sp|Q9W0S9|DIP2_DROME	RecName: Full=Disco-interacting protein 2
c12170_g1_i1		cds.c12170_g1_i1|m.1514	0.23	0	sp|P23970|MEND_BACSU	RecName: Full=2-succinyl-5-enolpyruvyl-6-hydroxy-3-cyclohexene-1-carboxylate synthase; Short=SEPHCHC synthase; AltName: Full=Menaquinone biosynthesis protein MenD [Bacillus subtilis subsp. subtilis str. 168]
c12171_g1_i1			0.5	0	sp|C1EMZ6|IDI2_BACC3	RecName: Full=Isopentenyl-diphosphate delta-isomerase; Short=IPP isomerase; AltName: Full=Isopentenyl pyrophosphate isomerase [Bacillus cereus 03BB102]
c12172_g1_i1			0.94	0	sp|Q91XM9|DLG2_MOUSE	RecName: Full=Disks large homolog 2; AltName: Full=Channel-associated protein of synapse-110; Short=Chapsyn-110; AltName: Full=Postsynaptic density protein PSD-93 [Mus musculus]
c12174_g1_i1			0.14	0	sp|Q9LVA2|PP443_ARATH	RecName: Full=Pentatricopeptide repeat-containing protein At5g62370 [Arabidopsis thaliana]
c12175_g1_i1			0.54	0
c1218_g1_i1			0.35	0	sp|Q9DBB9|CPN2_MOUSE	RecName: Full=Carboxypeptidase N subunit 2; AltName: Full=Carboxypeptidase N 83 kDa chain; AltName: Full=Carboxypeptidase N large subunit; AltName: Full=Carboxypeptidase N polypeptide 2; AltName: Full=Carboxypeptidase N regulatory subunit; Flags: Precursor [Mus musculus]
c12180_g1_i1			0.68	0	sp|Q40161|GP1_SOLLC	RecName: Full=Polygalacturonase-1 non-catalytic subunit beta; AltName: Full=AroGP1; AltName: Full=Polygalacturonase converter; Short=PG converter; Flags: Precursor [Solanum lycopersicum]
c12183_g1_i1			0	59.87	sp|A3QHP6|SFSA_SHELP	RecName: Full=Sugar fermentation stimulation protein homolog [Shewanella loihica PV-4]
c12185_g1_i1			0.5	0	sp|P33081|AX15A_SOYBN	RecName: Full=Auxin-induced protein 15A
c12187_g1_i1			3.21	0
c12188_g1_i1			0.34	0
c12189_g1_i1			0.12	0	sp|P33301|XRS2_YEAST	RecName: Full=DNA repair protein XRS2 [Saccharomyces cerevisiae S288c]
c1219_g1_i1			0.19	4.76	sp|O65583|UKL4_ARATH	RecName: Full=Uridine kinase-like protein 4; Includes: RecName: Full=Uridine kinase; Short=UK; Includes: RecName: Full=Putative uracil phosphoribosyltransferase; Short=UPRTase; AltName: Full=UMP pyrophosphorylase [Arabidopsis thaliana]
c12190_g1_i1			0.44	0	sp|Q9Z335|SBK1_RAT	RecName: Full=Serine/threonine-protein kinase SBK1; AltName: Full=SH3-binding kinase 1 [Rattus norvegicus]
c12192_g1_i1			0.2	0	sp|O24362|PSA3_SPIOL	RecName: Full=Proteasome subunit alpha type-3; AltName: Full=20S proteasome alpha subunit G; AltName: Full=20S proteasome subunit alpha-7; AltName: Full=Proteasome component C8
c12195_g1_i1			1.44	0
c12197_g1_i1		cds.c12197_g1_i1|m.1517	0.87	0
c122_g1_i1			0.38	0
c122_g1_i2			0	0
c12203_g1_i1	K14488	cds.c12203_g1_i1|m.1520	0.55	0	sp|P33083|AX6B_SOYBN	RecName: Full=Auxin-induced protein 6B [Glycine max]
c12204_g1_i1			0.54	0	sp|Q499P8|CP058_RAT	RecName: Full=UPF0420 protein C16orf58 homolog
c12205_g1_i1			0.47	0
c12208_g1_i1			0.34	0	sp|Q72KH8|END4_THET2	RecName: Full=Probable endonuclease 4; AltName: Full=Endodeoxyribonuclease IV; AltName: Full=Endonuclease IV [Thermus thermophilus HB27]
c12208_g1_i2			0	0	sp|Q72KH8|END4_THET2	RecName: Full=Probable endonuclease 4; AltName: Full=Endodeoxyribonuclease IV; AltName: Full=Endonuclease IV [Thermus thermophilus HB27]
c12210_g1_i1			0.36	0
c12213_g1_i1			0.15	10.97	sp|Q94KD8|BXL2_ARATH	RecName: Full=Probable beta-D-xylosidase 2; Short=AtBXL2; Flags: Precursor [Arabidopsis thaliana]
c12214_g1_i1			0.11	0	sp|Q84KJ6|AMT31_ORYSJ	RecName: Full=Ammonium transporter 3 member 1; Short=OsAMT3;1 [Oryza sativa Japonica Group]
c12218_g1_i1			0.38	0	sp|Q8QZQ9|209R_IIV6	RecName: Full=Uncharacterized protein 209R
c1222_g1_i1			1.56	0	sp|P25731|CSOB_ECOLX	RecName: Full=CS1 fimbrial subunit B; Flags: Precursor
c12220_g1_i1			1.24	0	sp|Q9Y7B6|PANB_EMENI	RecName: Full=3-methyl-2-oxobutanoate hydroxymethyltransferase; AltName: Full=Ketopantoate hydroxymethyltransferase [Aspergillus nidulans FGSC A4]
c12222_g1_i1			0.22	5.98	sp|Q29450|ADCY7_BOVIN	RecName: Full=Adenylate cyclase type 7; AltName: Full=ATP pyrophosphate-lyase 7; AltName: Full=Adenylate cyclase type VII; AltName: Full=Adenylyl cyclase 7
c12222_g1_i2			0.26	0	sp|Q09305|AAR2_CAEEL	RecName: Full=Protein AAR2 homolog; AltName: Full=AAR2 splicing factor homolog
c12227_g1_i1			1.27	0	sp|Q8SQI7|PYRG_ENCCU	RecName: Full=CTP synthase; AltName: Full=CTP synthetase; AltName: Full=UTP--ammonia ligase [Encephalitozoon cuniculi GB-M1]
c12228_g1_i1			0.54	0	sp|A2BXM3|COBQ_PROM5	RecName: Full=Cobyric acid synthase [Prochlorococcus marinus str. MIT 9515]
c1223_g1_i1			0.78	0	sp|A1ARP1|EX7S_PELPD	RecName: Full=Exodeoxyribonuclease 7 small subunit; AltName: Full=Exodeoxyribonuclease VII small subunit; Short=Exonuclease VII small subunit [Pelobacter propionicus DSM 2379]
c1223_g1_i2			0.75	0	sp|Q7T045|SLLC1_MACLB	RecName: Full=Snaclec coagulation factor X-activating enzyme light chain 1; AltName: Full=VL factor X activator light chain 1; Short=VLFXA light chain 1; Contains: RecName: Full=Snaclec coagulation factor X-activating enzyme light chain 1 alternate form; Flags: Precursor
c12232_g1_i1			0.29	0	sp|Q67ET4|TR125_RAT	RecName: Full=Taste receptor type 2 member 125; Short=T2r125; AltName: Full=Taste receptor type 2 member 16; Short=T2R16
c12233_g1_i1			0.31	0	sp|Q9STS9|PP268_ARATH	RecName: Full=Putative pentatricopeptide repeat-containing protein At3g47840 [Arabidopsis thaliana]
c12234_g1_i1			0.39	0	sp|Q81871|CAPSD_HEVCH	RecName: Full=Capsid protein; AltName: Full=Protein ORF2; Short=pORF2; Flags: Precursor
c12238_g1_i1			0.45	0	sp|Q03DR3|LUXS_PEDPA	RecName: Full=S-ribosylhomocysteine lyase; AltName: Full=AI-2 synthesis protein; AltName: Full=Autoinducer-2 production protein LuxS [Pediococcus pentosaceus ATCC 25745]
c12238_g2_i1			0.56	0	sp|Q5JU00|TCTE1_HUMAN	RecName: Full=T-complex-associated testis-expressed protein 1; Short=Tcte-1
c1224_g1_i1			3.7	1.23	sp|Q9SBA5|ITPK1_ARATH	RecName: Full=Inositol-tetrakisphosphate 1-kinase 1; AltName: Full=Inositol 1,3,4-trisphosphate 5/6-kinase 1; Short=AtItpk-1; Short=Inositol-triphosphate 5/6-kinase 1; Short=Ins(1,3,4)P(3) 5/6-kinase 1 [Arabidopsis thaliana]
c12240_g1_i1			0.15	0	sp|A5FMY9|RL24_FLAJ1	RecName: Full=50S ribosomal protein L24 [Flavobacterium johnsoniae UW101]
c12241_g1_i1			0	0	sp|O48540|MAN1_SOLLC	RecName: Full=Mannan endo-1,4-beta-mannosidase 1; AltName: Full=Beta-mannanase 1; AltName: Full=Endo-beta-1,4-mannanase 1; AltName: Full=LeMAN1; Flags: Precursor [Solanum lycopersicum]
c12243_g1_i1			0.13	7.33
c12244_g1_i1			1.17	0	sp|A7TE19|XPOT_VANPO	RecName: Full=Exportin-T; AltName: Full=Exportin(tRNA); AltName: Full=Karyopherin-beta; AltName: Full=tRNA exportin
c12245_g1_i1			1.06	8.89
c12245_g2_i1			0.26	0	sp|Q02648|TRM44_YEAST	RecName: Full=tRNA (uracil-O(2)-)-methyltransferase; AltName: Full=tRNA(Ser) (uridine(44)-2'-O)-methyltransferase; Short=tRNA Um(44) 2'-O-methyltransferase [Saccharomyces cerevisiae S288c]
c12246_g1_i1		cds.c12246_g1_i1|m.1523	0.21	0	sp|Q99315|YG31B_YEAST	RecName: Full=Transposon Ty3-G Gag-Pol polyprotein; AltName: Full=Gag3-Pol3; AltName: Full=Transposon Ty3-1 TYA-TYB polyprotein; Contains: RecName: Full=Capsid protein; Short=CA; AltName: Full=p24; Contains: RecName: Full=Spacer peptide p3; Contains: RecName: Full=Nucleocapsid protein p11; Short=NC; Contains: RecName: Full=Ty3 protease; Short=PR; AltName: Full=p16; Contains: RecName: Full=Spacer …
c12247_g1_i1			0.83	0	sp|Q9P7T1|SIB1_SCHPO	RecName: Full=Hydroxamate-type ferrichrome siderophore peptide synthetase [Schizosaccharomyces pombe 972h-]
c12249_g1_i1			0.22	0
c1225_g1_i1			0.29	0	sp|Q1LLA9|FTSH_RALME	RecName: Full=ATP-dependent zinc metalloprotease FtsH [Cupriavidus metallidurans CH34]
c12250_g1_i1			0.22	0	sp|Q986D1|ATPF2_RHILO	RecName: Full=ATP synthase subunit b 2; AltName: Full=ATP synthase F(0) sector subunit b 2; AltName: Full=ATPase subunit I 2; AltName: Full=F-type ATPase subunit b 2; Short=F-ATPase subunit b 2 [Mesorhizobium loti MAFF303099]
c12251_g1_i1			0.19	0	sp|P10978|POLX_TOBAC	RecName: Full=Retrovirus-related Pol polyprotein from transposon TNT 1-94; Includes: RecName: Full=Protease; Includes: RecName: Full=Reverse transcriptase; Includes: RecName: Full=Endonuclease [Nicotiana tabacum]
c12254_g1_i1			0.42	0
c12254_g1_i2			0.45	0	sp|Q95JP0|WDR63_MACFA	RecName: Full=WD repeat-containing protein 63
c12255_g1_i1			13.93	0
c12262_g1_i1			0.8	0	sp|Q54QC8|SEC1_DICDI	RecName: Full=Protein transport protein sec1 [Dictyostelium discoideum]
c12264_g1_i1			0.32	1.38	sp|B0BN95|HARB1_RAT	RecName: Full=Putative nuclease HARBI1; AltName: Full=Harbinger transposase-derived nuclease [Rattus norvegicus]
c12266_g1_i1			0.35	0
c12267_g1_i1			0.32	0	sp|C6KFA3|GP126_DANRE	RecName: Full=G-protein coupled receptor 126; Flags: Precursor
c12268_g1_i1			0	0	sp|A6UUN1|SYM_META3	RecName: Full=Methionine--tRNA ligase; AltName: Full=Methionyl-tRNA synthetase; Short=MetRS [Methanococcus aeolicus Nankai-3]
c12270_g1_i1			0.17	0	sp|P42730|CLPB1_ARATH	RecName: Full=Chaperone protein ClpB1; AltName: Full=ATP-dependent Clp protease ATP-binding subunit ClpB homolog 1; AltName: Full=Casein lytic proteinase B1; AltName: Full=Heat shock protein 101 [Arabidopsis thaliana]
c12271_g1_i1			0.22	0	sp|Q899C3|SYI_CLOTE	RecName: Full=Isoleucine--tRNA ligase; AltName: Full=Isoleucyl-tRNA synthetase; Short=IleRS [Clostridium tetani E88]
c12275_g1_i1			0.38	0
c12277_g1_i1			0.38	0	sp|P10978|POLX_TOBAC	RecName: Full=Retrovirus-related Pol polyprotein from transposon TNT 1-94; Includes: RecName: Full=Protease; Includes: RecName: Full=Reverse transcriptase; Includes: RecName: Full=Endonuclease [Nicotiana tabacum]
c12279_g1_i1			0.66	0	sp|Q3KSU8|DEN_EBVG	RecName: Full=Deneddylase; AltName: Full=Large tegument protein; Short=LTP [Human herpesvirus 4]
c12281_g1_i1			0.47	0	sp|O92972|POLG_HCVJ4	RecName: Full=Genome polyprotein; Contains: RecName: Full=Core protein p21; AltName: Full=Capsid protein C; AltName: Full=p21; Contains: RecName: Full=Core protein p19; Contains: RecName: Full=Envelope glycoprotein E1; AltName: Full=gp32; AltName: Full=gp35; Contains: RecName: Full=Envelope glycoprotein E2; AltName: Full=NS1; AltName: Full=gp68; AltName: Full=gp70; Contains: RecName: Full=p7; Con…
c12283_g1_i1			0.69	0	sp|P59935|53DR_BPKV4	RecName: Full=Putative 5'(3')-deoxyribonucleotidase [Vibrio phage KVP40]
c12284_g1_i1			0	0
c12285_g1_i1			0.61	0
c12287_g1_i1			0.89	0	sp|Q6GDS9|F16PC_STAAR	RecName: Full=Fructose-1,6-bisphosphatase class 3; Short=FBPase class 3; AltName: Full=D-fructose-1,6-bisphosphate 1-phosphohydrolase class 3 [Staphylococcus aureus subsp. aureus MRSA252]
c12288_g1_i1			0.29	0	sp|Q5RGQ8|T200A_DANRE	RecName: Full=Transmembrane protein 200A
c12289_g1_i1			0.47	0	sp|Q5DRQ5|RTBDN_SPETR	RecName: Full=Retbindin; Flags: Precursor
c1229_g1_i1			0.54	0	sp|Q2SHM4|PHNX_HAHCH	RecName: Full=Phosphonoacetaldehyde hydrolase; Short=Phosphonatase; AltName: Full=Phosphonoacetaldehyde phosphonohydrolase [Hahella chejuensis KCTC 2396]
c12290_g1_i1			0.61	0
c12291_g1_i1	K02918	cds.c12291_g1_i1|m.1526	0.67	0	sp|P42766|RL35_HUMAN	RecName: Full=60S ribosomal protein L35 [Homo sapiens]
c12292_g1_i1			0.43	0	sp|B4LNA8|LPHN_DROVI	RecName: Full=Latrophilin Cirl
c12294_g1_i1			1.04	0	sp|Q7LHG5|YI31B_YEAST	RecName: Full=Transposon Ty3-I Gag-Pol polyprotein; AltName: Full=Gag3-Pol3; AltName: Full=Transposon Ty3-2 TYA-TYB polyprotein; Contains: RecName: Full=Capsid protein; Short=CA; AltName: Full=p24; Contains: RecName: Full=Spacer peptide p3; Contains: RecName: Full=Nucleocapsid protein p11; Short=NC; Contains: RecName: Full=Ty3 protease; Short=PR; AltName: Full=p16; Contains: RecName: Full=Spacer …
c12295_g1_i1			0.27	0	sp|A0M5D4|GCSP_GRAFK	RecName: Full=Glycine dehydrogenase (decarboxylating); AltName: Full=Glycine cleavage system P-protein; AltName: Full=Glycine decarboxylase; AltName: Full=Glycine dehydrogenase (aminomethyl-transferring) [Gramella forsetii KT0803]
c12296_g1_i1			4.89	3.18	sp|Q9D489|SOLH2_MOUSE	RecName: Full=Spermatogenesis- and oogenesis-specific basic helix-loop-helix-containing protein 2 [Mus musculus]
c12297_g1_i1			0	0	sp|P07272|PPR1_YEAST	RecName: Full=Pyrimidine pathway regulatory protein 1 [Saccharomyces cerevisiae S288c]
c12298_g1_i1			1.17	0	sp|P81394|MYB15_ANTMA	RecName: Full=Myb-related protein 315
c12299_g1_i1			0.45	0	sp|Q8HQE6|CYB_VESSU	RecName: Full=Cytochrome b; AltName: Full=Complex III subunit 3; AltName: Full=Complex III subunit III; AltName: Full=Cytochrome b-c1 complex subunit 3; AltName: Full=Ubiquinol-cytochrome-c reductase complex cytochrome b subunit (mitochondrion) [Vespertilio sinensis]
c12299_g2_i1		cds.c12299_g2_i1|m.1527	0.48	0	sp|Q08686|THTR_YEAST	RecName: Full=Thiosulfate sulfurtransferase TUM1; AltName: Full=Thiouridine modification protein 1 [Saccharomyces cerevisiae S288c]
c123_g1_i1			0.61	0	sp|Q31EL0|METK_THICR	RecName: Full=S-adenosylmethionine synthase; Short=AdoMet synthase; AltName: Full=MAT; AltName: Full=Methionine adenosyltransferase [Thiomicrospira crunogena XCL-2]
c12300_g1_i1			0.38	0	sp|Q9SG02|RDR6_ARATH	RecName: Full=RNA-dependent RNA polymerase 6; Short=AtRDRP6; AltName: Full=Protein SILENCING DEFECTIVE 1; AltName: Full=Protein SUPPRESSOR OF GENE SILENCING 2; AltName: Full=RNA-directed RNA polymerase 6 [Arabidopsis thaliana]
c12301_g1_i1			0.31	0	sp|Q2GGA4|PNP_EHRCR	RecName: Full=Polyribonucleotide nucleotidyltransferase; AltName: Full=Polynucleotide phosphorylase; Short=PNPase [Ehrlichia chaffeensis str. Arkansas]
c12302_g1_i1			0.71	0	sp|A3QIU8|PLSB_SHELP	RecName: Full=Glycerol-3-phosphate acyltransferase; Short=GPAT [Shewanella loihica PV-4]
c12304_g1_i1			0.77	0	sp|O67287|MUTS2_AQUAE	RecName: Full=Endonuclease MutS2 [Aquifex aeolicus VF5]
c12307_g1_i1			0.18	0	sp|Q719I0|AHSA2_HUMAN	RecName: Full=Activator of 90 kDa heat shock protein ATPase homolog 2 [Homo sapiens]
c12309_g1_i1			0.12	0	sp|Q5R8V2|F16A2_PONAB	RecName: Full=FTS and Hook-interacting protein; Short=FHIP; AltName: Full=Protein FAM160A2
c12309_g1_i2			0.57	0
c1231_g1_i1			0.38	0	sp|P09547|SWI1_YEAST	RecName: Full=SWI/SNF chromatin-remodeling complex subunit SWI1; AltName: Full=Regulatory protein GAM3; AltName: Full=SWI/SNF complex subunit SWI1; AltName: Full=Transcription regulatory protein ADR6; AltName: Full=Transcription regulatory protein SWI1 [Saccharomyces cerevisiae S288c]
c12310_g1_i1			1.3	0	sp|A8G7S0|Y050_SERP5	RecName: Full=Putative transport protein Spro_0050 [Serratia proteamaculans 568]
c12311_g1_i1			0.43	0	sp|Q6NFV0|SYV_CORDI	RecName: Full=Valine--tRNA ligase; AltName: Full=Valyl-tRNA synthetase; Short=ValRS [Corynebacterium diphtheriae NCTC 13129]
c12312_g1_i1			0.57	0	sp|Q8NA23|WDR31_HUMAN	RecName: Full=WD repeat-containing protein 31 [Homo sapiens]
c12312_g2_i1		cds.c12312_g2_i1|m.1528	0.85	0	sp|Q07DV1|CTTB2_AOTNA	RecName: Full=Cortactin-binding protein 2; Short=CortBP2
c12313_g1_i1			0.24	0	sp|Q6D5W6|MDTK_PECAS	RecName: Full=Multidrug resistance protein MdtK; AltName: Full=Multidrug-efflux transporter [Pectobacterium atrosepticum SCRI1043]
c12314_g1_i1			0.37	0
c12314_g1_i2			0	0	sp|P54290|CA2D1_RAT	RecName: Full=Voltage-dependent calcium channel subunit alpha-2/delta-1; AltName: Full=Voltage-gated calcium channel subunit alpha-2/delta-1; Contains: RecName: Full=Voltage-dependent calcium channel subunit alpha-2-1; Contains: RecName: Full=Voltage-dependent calcium channel subunit delta-1; Flags: Precursor [Rattus norvegicus]
c12315_g1_i1			0	0	sp|Q7TT28|REXO1_MOUSE	RecName: Full=RNA exonuclease 1 homolog; AltName: Full=Transcription elongation factor B polypeptide 3-binding protein 1 [Mus musculus]
c12316_g1_i1			0	0	sp|Q6V1X1|DPP8_HUMAN	RecName: Full=Dipeptidyl peptidase 8; Short=DP8; AltName: Full=Dipeptidyl peptidase IV-related protein 1; Short=DPRP-1; AltName: Full=Dipeptidyl peptidase VIII; Short=DPP VIII; AltName: Full=Prolyl dipeptidase DPP8 [Homo sapiens]
c12317_g1_i1			0.93	0	sp|Q9K801|HIS9_BACHD	RecName: Full=Histidinol-phosphatase; Short=HolPase [Bacillus halodurans C-125]
c12319_g1_i1			0.65	0
c1232_g1_i1			0.41	0	sp|Q54EK2|ABCC7_DICDI	RecName: Full=ABC transporter C family member 7; AltName: Full=ABC transporter ABCC.7 [Dictyostelium discoideum]
c12322_g1_i1			0.31	0	sp|O64798|Y1747_ARATH	RecName: Full=Inactive serine/threonine-protein kinase At1g67470 [Arabidopsis thaliana]
c12322_g2_i1			0.99	0	sp|Q9NR09|BIRC6_HUMAN	RecName: Full=Baculoviral IAP repeat-containing protein 6; AltName: Full=BIR repeat-containing ubiquitin-conjugating enzyme; Short=BRUCE; AltName: Full=Ubiquitin-conjugating BIR domain enzyme apollon; Short=APOLLON [Homo sapiens]
c12323_g1_i1	K05610	cds.c12323_g1_i1|m.1529	0.27	0	sp|Q9XSJ0|UCHL5_BOVIN	RecName: Full=Ubiquitin carboxyl-terminal hydrolase isozyme L5; Short=UCH-L5; AltName: Full=Ubiquitin C-terminal hydrolase UCH37; AltName: Full=Ubiquitin thioesterase L5
c12324_g1_i1			0.4	0	sp|Q8IWF6|DEN6A_HUMAN	RecName: Full=Protein DENND6A; AltName: Full=DENN domain-containing protein 6A [Homo sapiens]
c12325_g1_i1			0.52	0	sp|Q12397|STCA_EMENI	RecName: Full=Putative sterigmatocystin biosynthesis polyketide synthase; Short=PKS
c12327_g1_i1			0.75	0	sp|A8G9S7|MURG_SERP5	RecName: Full=UDP-N-acetylglucosamine--N-acetylmuramyl-(pentapeptide) pyrophosphoryl-undecaprenol N-acetylglucosamine transferase; AltName: Full=Undecaprenyl-PP-MurNAc-pentapeptide-UDPGlcNAc GlcNAc transferase [Serratia proteamaculans 568]
c12328_g1_i1			0.41	0	sp|Q6BLT4|EFR3_DEBHA	RecName: Full=Protein EFR3
c1233_g1_i1			0	0	sp|Q9T467|CHLB_NEPOL	RecName: Full=Light-independent protochlorophyllide reductase subunit B; Short=DPOR subunit B; Short=LI-POR subunit B (chloroplast) [Nephroselmis olivacea]
c1233_g1_i2			0.18	0
c12331_g1_i1			0.52	0	sp|Q9V0A9|HELS_PYRAB	RecName: Full=ATP-dependent DNA helicase Hel308 [Pyrococcus abyssi GE5]
c12332_g1_i1			0.33	0	sp|O05949|DPO1_RICPR	RecName: Full=DNA polymerase I; Short=POL I [Rickettsia prowazekii str. Madrid E]
c12335_g1_i1			0.57	0	sp|Q5QV32|DTD_IDILO	RecName: Full=D-tyrosyl-tRNA(Tyr) deacylase [Idiomarina loihiensis L2TR]
c12336_g1_i1			0.15	10.97	sp|A8GES6|SDHD_SERP5	RecName: Full=D-serine dehydratase; AltName: Full=D-serine deaminase; Short=DSD [Serratia proteamaculans 568]
c12337_g1_i1			0.78	0	sp|B7K722|CYC6_CYAP7	RecName: Full=Cytochrome c6; AltName: Full=Cytochrome c-553; AltName: Full=Cytochrome c553; AltName: Full=Soluble cytochrome f; Flags: Precursor [Cyanothece sp. PCC 7424]
c12339_g1_i1			0.34	0	sp|B1XPV8|MURI_SYNP2	RecName: Full=Glutamate racemase [Synechococcus sp. PCC 7002]
c12341_g1_i1			0	0
c12342_g1_i1			0.6	0	sp|Q2UTQ9|INO80_ASPOR	RecName: Full=Putative DNA helicase ino80
c12342_g2_i1			0.63	0
c12343_g1_i1			0.47	0	sp|Q8R4A8|GNAS_CRIGR	RecName: Full=Guanine nucleotide-binding protein G(s) subunit alpha; AltName: Full=Adenylate cyclase-stimulating G alpha protein
c12343_g1_i2	K04632	cds.c12343_g1_i2|m.1531	0.22	0	sp|P29797|GNAS_PIG	RecName: Full=Guanine nucleotide-binding protein G(s) subunit alpha; AltName: Full=Adenylate cyclase-stimulating G alpha protein
c12344_g1_i1			0	10.41	sp|Q74CS9|PNP_GEOSL	RecName: Full=Polyribonucleotide nucleotidyltransferase; AltName: Full=Polynucleotide phosphorylase; Short=PNPase [Geobacter sulfurreducens PCA]
c12345_g1_i1			0.42	0	sp|A7ZAE4|HUTH_BACA2	RecName: Full=Histidine ammonia-lyase; Short=Histidase [Bacillus amyloliquefaciens subsp. plantarum str. FZB42]
c12347_g1_i1		cds.c12347_g1_i1|m.1532	0.71	0	sp|B3CMS0|RNC_WOLPP	RecName: Full=Ribonuclease 3; AltName: Full=Ribonuclease III; Short=RNase III [Wolbachia endosymbiont of Culex quinquefasciatus Pel]
c12347_g1_i2		cds.c12347_g1_i2|m.1534	0.47	0	sp|B3CMS0|RNC_WOLPP	RecName: Full=Ribonuclease 3; AltName: Full=Ribonuclease III; Short=RNase III [Wolbachia endosymbiont of Culex quinquefasciatus Pel]
c12349_g1_i1			1.01	0	sp|Q06J59|RR3_BIGNA	RecName: Full=30S ribosomal protein S3, chloroplastic (chloroplast) [Bigelowiella natans]
c12350_g1_i1			0.28	0	sp|B8IMM9|YIDC_METNO	RecName: Full=Membrane protein insertase YidC; AltName: Full=Foldase YidC; AltName: Full=Membrane integrase YidC; AltName: Full=Membrane protein YidC [Methylobacterium nodulans ORS 2060]
c12350_g2_i1			1.05	0	sp|Q4PFQ1|GMT_USTMA	RecName: Full=GDP-mannose transporter; Short=GMT [Ustilago maydis 521]
c12352_g1_i1			1.59	0
c12356_g1_i1			0.4	0	sp|Q9VBX1|NEMF_DROME	RecName: Full=Nuclear export mediator factor NEMF homolog; AltName: Full=Protein Caliban [Drosophila melanogaster]
c12356_g1_i2			0	0	sp|Q9VBX1|NEMF_DROME	RecName: Full=Nuclear export mediator factor NEMF homolog; AltName: Full=Protein Caliban [Drosophila melanogaster]
c12358_g1_i1		cds.c12358_g1_i1|m.1536	0.58	0	sp|Q9UFH2|DYH17_HUMAN	RecName: Full=Dynein heavy chain 17, axonemal; AltName: Full=Axonemal beta dynein heavy chain 17; AltName: Full=Axonemal dynein heavy chain-like protein 1; AltName: Full=Ciliary dynein heavy chain 17; AltName: Full=Ciliary dynein heavy chain-like protein 1; AltName: Full=Dynein light chain 2, axonemal [Homo sapiens]
c12359_g1_i1			0.74	0	sp|P62300|RS13_WUCBA	RecName: Full=40S ribosomal protein S13; AltName: Full=40S ribosomal protein S15
c1236_g1_i1			0.22	0	sp|A1U4C1|HISZ_MARAV	RecName: Full=ATP phosphoribosyltransferase regulatory subunit [Marinobacter aquaeolei VT8]
c1236_g2_i1			0.37	0	sp|B2VHY2|ACCA_ERWT9	RecName: Full=Acetyl-coenzyme A carboxylase carboxyl transferase subunit alpha; Short=ACCase subunit alpha; Short=Acetyl-CoA carboxylase carboxyltransferase subunit alpha [Erwinia tasmaniensis]
c12360_g1_i1		cds.c12360_g1_i1|m.1537	0.37	0	sp|O60290|ZN862_HUMAN	RecName: Full=Zinc finger protein 862
c12361_g1_i1			0.2	0	sp|Q3E8W4|ANX2_ARATH	RecName: Full=Receptor-like protein kinase ANXUR2; Flags: Precursor [Arabidopsis thaliana]
c12363_g1_i1			0.85	0	sp|P47767|RPOB_SPICI	RecName: Full=DNA-directed RNA polymerase subunit beta; Short=RNAP subunit beta; AltName: Full=RNA polymerase subunit beta; AltName: Full=Transcriptase subunit beta
c12365_g1_i1			0.41	0
c12368_g1_i1			0.48	0
c12371_g1_i1		cds.c12371_g1_i1|m.1538	0.54	0	sp|P30325|Y066_NPVLD	RecName: Full=Uncharacterized protein in POL 5'region
c12375_g1_i1			0.54	0	sp|P10978|POLX_TOBAC	RecName: Full=Retrovirus-related Pol polyprotein from transposon TNT 1-94; Includes: RecName: Full=Protease; Includes: RecName: Full=Reverse transcriptase; Includes: RecName: Full=Endonuclease [Nicotiana tabacum]
c12378_g1_i1			0	0
c12380_g1_i1			0.31	0	sp|Q1QZX9|PYRG_CHRSD	RecName: Full=CTP synthase; AltName: Full=CTP synthetase; AltName: Full=UTP--ammonia ligase [Chromohalobacter salexigens DSM 3043]
c12381_g1_i1			0	0	sp|P10978|POLX_TOBAC	RecName: Full=Retrovirus-related Pol polyprotein from transposon TNT 1-94; Includes: RecName: Full=Protease; Includes: RecName: Full=Reverse transcriptase; Includes: RecName: Full=Endonuclease [Nicotiana tabacum]
c12382_g1_i1			0.71	0	sp|C8VBH3|CEF1_EMENI	RecName: Full=Pre-mRNA-splicing factor cef1
c12384_g1_i1			1	0	sp|Q478Y7|SYR_DECAR	RecName: Full=Arginine--tRNA ligase; AltName: Full=Arginyl-tRNA synthetase; Short=ArgRS [Dechloromonas aromatica RCB]
c12384_g1_i2			0.16	0	sp|Q9V1E9|KTHY_PYRAB	RecName: Full=Probable thymidylate kinase; AltName: Full=dTMP kinase [Pyrococcus abyssi GE5]
c12387_g1_i1			2.88	0	sp|P18256|SYT2_BACSU	RecName: Full=Threonine--tRNA ligase 2; AltName: Full=Threonyl-tRNA synthetase 2; Short=ThrRS 2 [Bacillus subtilis subsp. subtilis str. 168]
c1239_g1_i1			0.34	0	sp|C8V330|EIF3G_EMENI	RecName: Full=Eukaryotic translation initiation factor 3 subunit G; Short=eIF3g; AltName: Full=Eukaryotic translation initiation factor 3 RNA-binding subunit; Short=eIF-3 RNA-binding subunit; AltName: Full=Translation initiation factor eIF3 p33 subunit homolog; Short=eIF3 p33 homolog
c1239_g1_i2		cds.c1239_g1_i2|m.200	1.1	0
c12390_g1_i1			0.27	0	sp|D3ZVM4|LIN41_RAT	RecName: Full=E3 ubiquitin-protein ligase TRIM71; AltName: Full=Protein lin-41 homolog; AltName: Full=Tripartite motif-containing protein 71
c12391_g1_i1			0.07	2.54	sp|Q8EI58|SYK_SHEON	RecName: Full=Lysine--tRNA ligase; AltName: Full=Lysyl-tRNA synthetase; Short=LysRS [Shewanella oneidensis MR-1]
c12395_g1_i1			0.74	0	sp|Q0VGT4|ZGRF1_MOUSE	RecName: Full=Uncharacterized protein C4orf21 homolog [Mus musculus]
c12398_g1_i1		cds.c12398_g1_i1|m.1541	0.41	0	sp|Q9SND9|Y3028_ARATH	RecName: Full=Uncharacterized acetyltransferase At3g50280 [Arabidopsis thaliana]
c124_g1_i1			0.24	3.94
c12400_g1_i1			1.17	0	sp|O43704|ST1B1_HUMAN	RecName: Full=Sulfotransferase family cytosolic 1B member 1; Short=ST1B1; Short=Sulfotransferase 1B1; AltName: Full=Sulfotransferase 1B2; Short=ST1B2; AltName: Full=Thyroid hormone sulfotransferase [Homo sapiens]
c12401_g1_i1			0.15	0	sp|A4ILL8|MTND_GEOTN	RecName: Full=Acireductone dioxygenase; AltName: Full=1,2-dihydroxy-3-keto-5-methylthiopentene dioxygenase; Short=DHK-MTPene dioxygenase; AltName: Full=Acireductone dioxygenase (Fe(2+)-requiring); Short=ARD'; Short=Fe-ARD; AltName: Full=Acireductone dioxygenase (Ni(2+)-requiring); Short=ARD; Short=Ni-ARD [Geobacillus thermodenitrificans NG80-2]
c12403_g1_i1			0.62	0
c12407_g1_i1			0.36	0	sp|Q32RN6|RR3_ZYGCR	RecName: Full=30S ribosomal protein S3, chloroplastic (chloroplast) [Zygnema circumcarinatum]
c12407_g2_i1		cds.c12407_g2_i1|m.1542	0.38	0	sp|Q55E26|GXCB_DICDI	RecName: Full=Rac guanine nucleotide exchange factor B [Dictyostelium discoideum]
c12408_g1_i1			1.16	0	sp|P77746|YBDO_ECOLI	RecName: Full=Uncharacterized HTH-type transcriptional regulator YbdO [Escherichia coli K-12]
c12409_g1_i1			0.27	0
c1241_g1_i1			1.77	0	sp|A3LWH3|DBP7_PICST	RecName: Full=ATP-dependent RNA helicase DBP7
c12410_g1_i1			0.51	0	sp|Q4L9F1|CYSI_STAHJ	RecName: Full=Sulfite reductase [NADPH] hemoprotein beta-component; Short=SiR-HP; Short=SiRHP [Staphylococcus haemolyticus JCSC1435]
c12411_g1_i1			1.77	0	sp|Q9USN0|GPI10_SCHPO	RecName: Full=GPI mannosyltransferase 3; AltName: Full=GPI mannosyltransferase III; Short=GPI-MT-III; AltName: Full=Glycosylphosphatidylinositol-anchor biosynthesis protein 10
c12412_g1_i1			0.29	2.99	sp|Q9XES1|ECA4_ARATH	RecName: Full=Calcium-transporting ATPase 4, endoplasmic reticulum-type [Arabidopsis thaliana]
c12413_g1_i1			0	0	sp|A0B7D6|EF1A_METTP	RecName: Full=Elongation factor 1-alpha; Short=EF-1-alpha; AltName: Full=Elongation factor Tu; Short=EF-Tu [Methanosaeta thermophila PT]
c12415_g1_i1			0.47	0	sp|Q1WT04|GUAC_LACS1	RecName: Full=GMP reductase; AltName: Full=Guanosine 5'-monophosphate oxidoreductase; Short=Guanosine monophosphate reductase [Lactobacillus salivarius UCC118]
c12416_g1_i1			0.43	0	sp|Q14397|GCKR_HUMAN	RecName: Full=Glucokinase regulatory protein; Short=GKRP; Short=Glucokinase regulator [Homo sapiens]
c12417_g1_i1			2.17	0
c1242_g1_i1		cds.c1242_g1_i1|m.201	0.31	0	sp|Q766C2|NEP2_NEPGR	RecName: Full=Aspartic proteinase nepenthesin-2; AltName: Full=Nepenthesin-II; Flags: Precursor [Nepenthes gracilis]
c12421_g1_i1			0.83	0	sp|P41132|PIT_STRHA	RecName: Full=Probable low-affinity inorganic phosphate transporter
c12422_g1_i1			0.25	0	sp|P0C6W0|R1AB_BC512	RecName: Full=Replicase polyprotein 1ab; Short=pp1ab; AltName: Full=ORF1ab polyprotein; Contains: RecName: Full=Non-structural protein 1; Short=nsp1; AltName: Full=p9; Contains: RecName: Full=Non-structural protein 2; Short=nsp2; AltName: Full=p87; Contains: RecName: Full=Non-structural protein 3; Short=nsp3; AltName: Full=PL1-PRO/PL2-PRO; AltName: Full=PLP1/PLP2; AltName: Full=Papain-like protei…
c12426_g1_i1			0.25	6.77	sp|Q9R1N2|SCNNA_CAVPO	RecName: Full=Amiloride-sensitive sodium channel subunit alpha; AltName: Full=Alpha-NaCH; AltName: Full=Epithelial Na(+) channel subunit alpha; Short=Alpha-ENaC; AltName: Full=Nonvoltage-gated sodium channel 1 subunit alpha; AltName: Full=SCNEA
c12427_g1_i1			0.34	0	sp|Q9LNG5|PPP7L_ARATH	RecName: Full=Serine/threonine-protein phosphatase 7 long form homolog [Arabidopsis thaliana]
c12429_g1_i1	K10355	cds.c12429_g1_i1|m.1543	0.42	0	sp|P53492|ACT7_ARATH	RecName: Full=Actin-7; AltName: Full=Actin-2 [Arabidopsis thaliana]
c12429_g2_i1			0.7	0	sp|P53494|ACT4_ARATH	RecName: Full=Actin-4 [Arabidopsis thaliana]
c12430_g1_i1			5.27	4.5	sp|Q9S7C9|ESCA_ARATH	RecName: Full=Putative DNA-binding protein ESCAROLA [Arabidopsis thaliana]
c12431_g1_i1			0	0
c12431_g1_i2			0.21	0
c12431_g2_i1			0.27	0
c12432_g1_i1			0	0	sp|Q1MRM4|PUR5_LAWIP	RecName: Full=Phosphoribosylformylglycinamidine cyclo-ligase; AltName: Full=AIR synthase; AltName: Full=AIRS; AltName: Full=Phosphoribosyl-aminoimidazole synthetase [Lawsonia intracellularis PHE/MN1-00]
c12433_g1_i1			0.37	0	sp|F4K4R6|GEX2_ARATH	RecName: Full=Protein GAMETE EXPRESSED 2
c12434_g1_i1			0	4.38	sp|Q7XJ98|KATAM_ARATH	RecName: Full=Xyloglucan galactosyltransferase KATAMARI1; AltName: Full=Protein MURUS 3 [Arabidopsis thaliana]
c12435_g1_i1			1.09	0	sp|Q9V853|SMUF1_DROME	RecName: Full=E3 ubiquitin-protein ligase Smurf1; AltName: Full=Lethal with a checkpoint kinase protein; AltName: Full=SMAD ubiquitination regulatory factor 1 homolog; Short=DSmurf
c12436_g1_i1			1.04	0	sp|Q9HGY1|GPD2_ZYGRO	RecName: Full=Glycerol-3-phosphate dehydrogenase [NAD(+)] 2; AltName: Full=ZrGPD2
c12439_g1_i1			1.21	0	sp|Q7X8C5|WAKLB_ARATH	RecName: Full=Wall-associated receptor kinase-like 2; Flags: Precursor [Arabidopsis thaliana]
c12439_g2_i1			0.25	0	sp|Q06408|ARO10_YEAST	RecName: Full=Transaminated amino acid decarboxylase; AltName: Full=Transaminated branched-chain amino acid decarboxylase [Saccharomyces cerevisiae S288c]
c1244_g1_i1			0	0	sp|Q9AEU2|GLY_STRGN	RecName: Full=Probable glycosyl transferase Gly
c1244_g1_i2			0.35	0	sp|Q9AEU2|GLY_STRGN	RecName: Full=Probable glycosyl transferase Gly
c12441_g1_i1			0.71	0	sp|Q9SAK8|CHX2_ARATH	RecName: Full=Cation/H(+) antiporter 2; AltName: Full=Protein CATION/H+ EXCHANGER 2; Short=AtCHX2 [Arabidopsis thaliana]
c12442_g1_i1			1.5	0	sp|Q9B996|NU4LM_MUNVU	RecName: Full=NADH-ubiquinone oxidoreductase chain 4L; AltName: Full=NADH dehydrogenase subunit 4L
c12444_g1_i1			0.88	0	sp|Q8GW20|Y5390_ARATH	RecName: Full=Uncharacterized protein At5g03900, chloroplastic; Flags: Precursor [Arabidopsis thaliana]
c12445_g1_i1			1.26	0
c12446_g1_i1			0	0	sp|O82343|Y2626_ARATH	RecName: Full=BTB/POZ domain-containing protein At2g46260 [Arabidopsis thaliana]
c12447_g1_i1			0.38	0	sp|Q5H9K5|ZMAT1_HUMAN	RecName: Full=Zinc finger matrin-type protein 1
c12449_g1_i1			0.43	0	sp|A0KLY1|LPXK_AERHH	RecName: Full=Tetraacyldisaccharide 4'-kinase; AltName: Full=Lipid A 4'-kinase [Aeromonas hydrophila subsp. hydrophila ATCC 7966]
c1245_g1_i1			0.14	0	sp|Q824H4|SYR_CHLCV	RecName: Full=Arginine--tRNA ligase; AltName: Full=Arginyl-tRNA synthetase; Short=ArgRS [Chlamydophila caviae GPIC]
c12450_g1_i1			1.94	0	sp|O36358|VGA1_ALHV1	RecName: Full=Uncharacterized gene A1 protein
c12451_g1_i1			0.33	0	sp|Q59467|COPA2_HELPX	RecName: Full=Copper-transporting ATPase
c12453_g1_i1		cds.c12453_g1_i1|m.1546	0.54	0	sp|P04146|COPIA_DROME	RecName: Full=Copia protein; AltName: Full=Gag-int-pol protein; Contains: RecName: Full=Copia VLP protein; Contains: RecName: Full=Copia protease [Drosophila melanogaster]
c12454_g1_i1			0.26	22.75	sp|P36161|NU133_YEAST	RecName: Full=Nucleoporin NUP133; AltName: Full=Nuclear pore protein NUP133 [Saccharomyces cerevisiae S288c]
c12458_g1_i1		cds.c12458_g1_i1|m.1547	0.41	0	sp|Q8BMT4|NRROS_MOUSE	RecName: Full=Negative regulator of reactive oxygen species; AltName: Full=Leucine-rich repeat-containing protein 33; Flags: Precursor [Mus musculus]
c12459_g1_i1			0.35	0
c1246_g1_i1			0.76	0	sp|P01834|IGKC_HUMAN	RecName: Full=Ig kappa chain C region, partial [Homo sapiens]
c12460_g1_i1			0	0	sp|Q9JK82|EXT1_CRIGR	RecName: Full=Exostosin-1; AltName: Full=Heparan sulfate copolymerase; AltName: Full=Multiple exostoses protein 1 homolog [Cricetulus griseus]
c12460_g2_i1			0.58	0	sp|Q9JK82|EXT1_CRIGR	RecName: Full=Exostosin-1; AltName: Full=Heparan sulfate copolymerase; AltName: Full=Multiple exostoses protein 1 homolog [Cricetulus griseus]
c12462_g1_i1			1.01	0	sp|Q54TK4|Y1809_DICDI	RecName: Full=Rap-GAP domain-containing protein DDB_G0281809 [Dictyostelium discoideum]
c12463_g1_i1			0.26	0	sp|A0LE92|AROC_SYNFM	RecName: Full=Chorismate synthase; AltName: Full=5-enolpyruvylshikimate-3-phosphate phospholyase [Syntrophobacter fumaroxidans MPOB]
c12463_g2_i1			0.91	0	sp|A1XQY1|NR3BA_DANRE	RecName: Full=Neurexin-3b; AltName: Full=Neurexin IIIb-alpha; AltName: Full=Neurexin-3b-alpha; Flags: Precursor [Danio rerio]
c12464_g1_i1	K10396	cds.c12464_g1_i1|m.1549	0.37	2.99	sp|Q9SV36|ARK1_ARATH	RecName: Full=Armadillo repeat-containing kinesin-like protein 1; AltName: Full=Protein MORPHOGENESIS OF ROOT HAIR 2
c12466_g1_i1			0.57	0	sp|P34013|C5_VAR67	RecName: Full=Protein C5
c12468_g1_i1			0.29	0	sp|Q96F10|SAT2_HUMAN	RecName: Full=Diamine acetyltransferase 2; AltName: Full=Polyamine N-acetyltransferase 2; AltName: Full=Spermidine/spermine N(1)-acetyltransferase 2; AltName: Full=Thialysine N-epsilon-acetyltransferase [Homo sapiens]
c12469_g1_i1			0	0	sp|Q2GL58|RL4_ANAPZ	RecName: Full=50S ribosomal protein L4 [Anaplasma phagocytophilum str. HZ]
c12469_g1_i2			1.64	0	sp|Q57597|Y133_METJA	RecName: Full=Uncharacterized protein MJ0133 [Methanocaldococcus jannaschii DSM 2661]
c1247_g1_i1			0.1	0	sp|Q5X7G8|RUVX_LEGPA	RecName: Full=Putative Holliday junction resolvase [Legionella pneumophila str. Paris]
c12471_g1_i1			0	0
c12473_g1_i1			0.2	0	sp|Q9NRG4|SMYD2_HUMAN	RecName: Full=N-lysine methyltransferase SMYD2; AltName: Full=HSKM-B; AltName: Full=Histone methyltransferase SMYD2; AltName: Full=Lysine N-methyltransferase 3C; AltName: Full=SET and MYND domain-containing protein 2 [Homo sapiens]
c12474_g1_i1			0.59	0	sp|C0H3X4|YEZG_BACSU	RecName: Full=Probable antitoxin YezG [Bacillus subtilis subsp. subtilis str. 168]
c12475_g1_i1			2.23	6.14
c12475_g2_i1			1.87	0
c12476_g1_i1			0.99	20.31	sp|Q93VV5|PTR16_ARATH	RecName: Full=Protein NRT1/ PTR FAMILY 4.3; Short=AtNPF4.3; AltName: Full=Nitrate transporter 1.14 [Arabidopsis thaliana]
c12479_g1_i1		cds.c12479_g1_i1|m.1550	0.22	0	sp|P10978|POLX_TOBAC	RecName: Full=Retrovirus-related Pol polyprotein from transposon TNT 1-94; Includes: RecName: Full=Protease; Includes: RecName: Full=Reverse transcriptase; Includes: RecName: Full=Endonuclease [Nicotiana tabacum]
c12479_g2_i1			0.35	0
c12481_g1_i1		cds.c12481_g1_i1|m.1551	0.49	0	sp|P10978|POLX_TOBAC	RecName: Full=Retrovirus-related Pol polyprotein from transposon TNT 1-94; Includes: RecName: Full=Protease; Includes: RecName: Full=Reverse transcriptase; Includes: RecName: Full=Endonuclease [Nicotiana tabacum]
c12482_g1_i1		cds.c12482_g1_i1|m.1552	0.45	0	sp|Q9SS80|U503A_ARATH	RecName: Full=UPF0503 protein At3g09070, chloroplastic; Flags: Precursor [Arabidopsis thaliana]
c12487_g1_i1			0.36	0	sp|Q9W3C1|U202_DROME	RecName: Full=Polycomb protein l(1)G0020; AltName: Full=p110 [Drosophila melanogaster]
c12487_g2_i1			0.31	0	sp|Q9JJ80|RPF2_MOUSE	RecName: Full=Ribosome production factor 2 homolog; AltName: Full=Brix domain-containing protein 1; AltName: Full=Ribosome biogenesis protein RPF2 homolog [Mus musculus]
c12490_g1_i1			0.28	0	sp|Q15032|R3HD1_HUMAN	RecName: Full=R3H domain-containing protein 1 [Homo sapiens]
c12492_g1_i1			1.01	0	sp|Q9LMJ1|CHX14_ARATH	RecName: Full=Cation/H(+) antiporter 14; AltName: Full=Protein CATION/H+ EXCHANGER 14; Short=AtCHX14 [Arabidopsis thaliana]
c12493_g1_i1			0.08	2.79	sp|Q21006|NHR34_CAEEL	RecName: Full=Nuclear hormone receptor family member nhr-34 [Caenorhabditis elegans]
c12494_g1_i1			0.5	0	sp|P05389|RLA2_DROME	RecName: Full=60S acidic ribosomal protein P2; AltName: Full=Acidic ribosomal protein RPA1 [Drosophila melanogaster]
c12496_g1_i1			0.61	0
c12497_g1_i1			0.8	0	sp|Q4PCV8|RNA14_USTMA	RecName: Full=mRNA 3'-end-processing protein RNA14
c12499_g1_i1		cds.c12499_g1_i1|m.1553	0.34	0	sp|Q866F4|ADCYA_RABIT	RecName: Full=Adenylate cyclase type 10; AltName: Full=Germ cell soluble adenylyl cyclase; Short=sAC; AltName: Full=Testicular soluble adenylyl cyclase
c12499_g2_i1		cds.c12499_g2_i1|m.1554	0.32	0	sp|P0C2F6|RNHX1_ARATH	RecName: Full=Putative ribonuclease H protein At1g65750
c125_g1_i1			0.2	9.23	sp|Q69138|EBNA3_EBVA8	RecName: Full=Epstein-Barr nuclear antigen 3; Short=EBNA-3; Short=EBV nuclear antigen 3; AltName: Full=Epstein-Barr nuclear antigen 3A; Short=EBNA-3A; Short=EBV nuclear antigen 3A [Epstein-barr virus strain ag876]
c1250_g1_i1		cds.c1250_g1_i1|m.202	0.57	0	sp|Q9FGH4|E139_ARATH	RecName: Full=Glucan endo-1,3-beta-glucosidase 9; AltName: Full=(1->3)-beta-glucan endohydrolase 9; Short=(1->3)-beta-glucanase 9; AltName: Full=Beta-1,3-endoglucanase 9; Short=Beta-1,3-glucanase 9; Flags: Precursor [Arabidopsis thaliana]
c12500_g1_i1			1.29	0	sp|Q9FZF8|FB44_ARATH	RecName: Full=Putative F-box protein At1g47790 [Arabidopsis thaliana]
c12501_g1_i1			0	0	sp|Q5JPI9|MET10_HUMAN	RecName: Full=Methyltransferase-like protein 10 [Homo sapiens]
c12502_g1_i1			0.43	0	sp|Q3A4N5|SURE_PELCD	RecName: Full=5'-nucleotidase SurE; AltName: Full=Nucleoside 5'-monophosphate phosphohydrolase [Pelobacter carbinolicus DSM 2380]
c12504_g1_i1			0.96	0	sp|P15689|NDUS2_PARTE	RecName: Full=NADH-ubiquinone oxidoreductase 49 kDa subunit; AltName: Full=NADH dehydrogenase subunit 7
c12504_g2_i1			0.46	0	sp|P19543|NIFJ_ENTAG	RecName: Full=Pyruvate-flavodoxin oxidoreductase
c12505_g1_i1			1.1	0	sp|Q84K47|AB2A_ARATH	RecName: Full=ABC transporter A family member 2; Short=ABC transporter ABCA.2; Short=AtABCA2; AltName: Full=ABC2 homolog 1 [Arabidopsis thaliana]
c12508_g1_i1			0.54	9.55
c12509_g1_i1		cds.c12509_g1_i1|m.1555	0.23	0	sp|Q6DYE5|U496K_ARATH	RecName: Full=UPF0496 protein At1g20180 [Arabidopsis thaliana]
c1251_g1_i1		cds.c1251_g1_i1|m.204	0.68	0	sp|F4ISY0|Y2837_ARATH	RecName: Full=WEB family protein At2g38370 [Arabidopsis thaliana]
c12511_g1_i1			0.94	0	sp|Q5DU14|MYO16_MOUSE	RecName: Full=Unconventional myosin-XVI; AltName: Full=Neuronal tyrosine-phosphorylated phosphoinositide-3-kinase adapter 3; AltName: Full=Unconventional myosin-16
c12513_g1_i1			0.6	0	sp|A9G109|SSRP_SORC5	RecName: Full=SsrA-binding protein [Sorangium cellulosum So ce56]
c12513_g2_i1		cds.c12513_g2_i1|m.1556	0.35	0	sp|P04323|POL3_DROME	RecName: Full=Retrovirus-related Pol polyprotein from transposon 17.6; Includes: RecName: Full=Protease; Includes: RecName: Full=Reverse transcriptase; Includes: RecName: Full=Endonuclease [Drosophila melanogaster]
c12514_g1_i1		cds.c12514_g1_i1|m.1557	0.47	1.34	sp|Q6N5Q9|LPXD_RHOPA	RecName: Full=UDP-3-O-acylglucosamine N-acyltransferase [Rhodopseudomonas palustris CGA009]
c12515_g1_i1			0.34	0	sp|P0C2F6|RNHX1_ARATH	RecName: Full=Putative ribonuclease H protein At1g65750
c12516_g1_i1			0.23	0	sp|P10978|POLX_TOBAC	RecName: Full=Retrovirus-related Pol polyprotein from transposon TNT 1-94; Includes: RecName: Full=Protease; Includes: RecName: Full=Reverse transcriptase; Includes: RecName: Full=Endonuclease [Nicotiana tabacum]
c12516_g2_i1		cds.c12516_g2_i1|m.1559	0.78	0	sp|P10978|POLX_TOBAC	RecName: Full=Retrovirus-related Pol polyprotein from transposon TNT 1-94; Includes: RecName: Full=Protease; Includes: RecName: Full=Reverse transcriptase; Includes: RecName: Full=Endonuclease [Nicotiana tabacum]
c12518_g1_i1			0	38.49	sp|Q94L32|NMT2_ARATH	RecName: Full=Putative glycylpeptide N-tetradecanoyltransferase 2; AltName: Full=Myristoyl-CoA:protein N-myristoyltransferase 2; Short=NMT 2; Short=Type I N-myristoyltransferase 2; AltName: Full=Peptide N-myristoyltransferase 2
c12519_g1_i1			0.42	0	sp|B4NFN4|CISD2_DROWI	RecName: Full=CDGSH iron-sulfur domain-containing protein 2 homolog
c12521_g1_i1		cds.c12521_g1_i1|m.1560	0.49	0	sp|Q9XJ56|ECP44_DAUCA	RecName: Full=Phosphoprotein ECPP44
c12523_g1_i1		cds.c12523_g1_i1|m.1561	0.43	0	sp|P05544|SPA3L_RAT	RecName: Full=Serine protease inhibitor A3L; Short=Serpin A3L; AltName: Full=CPI-23; AltName: Full=Contrapsin-like protease inhibitor 3; AltName: Full=Serine protease inhibitor 1; Short=SPI-1; Flags: Precursor
c12526_g1_i1			0.22	4.21	sp|Q9LIR0|FB183_ARATH	RecName: Full=Putative F-box protein At3g23970 [Arabidopsis thaliana]
c12527_g1_i1			0	0	sp|Q59661|SDHA_PARDE	RecName: Full=Succinate dehydrogenase flavoprotein subunit [Paracoccus denitrificans]
c12528_g1_i1			2.55	0	sp|Q8RXD4|BRCA1_ARATH	RecName: Full=Protein BREAST CANCER SUSCEPTIBILITY 1 homolog; Short=AtBRCA1 [Arabidopsis thaliana]
c12529_g1_i1			0.38	0
c12530_g1_i1			0.57	0	sp|Q9K0B0|RLUD_NEIMB	RecName: Full=Ribosomal large subunit pseudouridine synthase D; AltName: Full=23S rRNA pseudouridine(1911/1915/1917) synthase; AltName: Full=rRNA pseudouridylate synthase D; AltName: Full=rRNA-uridine isomerase D [Neisseria meningitidis MC58]
c12531_g1_i1			0.65	0	sp|B9LZU2|COBT_GEODF	RecName: Full=Nicotinate-nucleotide--dimethylbenzimidazole phosphoribosyltransferase; Short=NN:DBI PRT; AltName: Full=N(1)-alpha-phosphoribosyltransferase [Geobacter daltonii FRC-32]
c12535_g1_i1			0.8	0	sp|Q9D995|CNTD1_MOUSE	RecName: Full=Cyclin N-terminal domain-containing protein 1
c12537_g1_i1	K15803	cds.c12537_g1_i1|m.1562	0.62	0	sp|Q49SP3|TPSPS_POGCB	RecName: Full=Patchoulol synthase; Short=PatTps177; AltName: Full=Alpha-guaiene synthase; AltName: Full=Delta-guaiene synthase
c12538_g1_i1			0.76	0
c12540_g1_i1			0	0	sp|Q68LP1|MIB2_RAT	RecName: Full=E3 ubiquitin-protein ligase MIB2; AltName: Full=Mind bomb homolog 2; AltName: Full=RBSC-skeletrophin/dystrophin-like polypeptide [Rattus norvegicus]
c12541_g1_i1		cds.c12541_g1_i1|m.1563	0.34	0	sp|A1K3X8|TILS_AZOSB	RecName: Full=tRNA(Ile)-lysidine synthase; AltName: Full=tRNA(Ile)-2-lysyl-cytidine synthase; AltName: Full=tRNA(Ile)-lysidine synthetase [Azoarcus sp. BH72]
c12542_g1_i1			0.9	0	sp|Q6BZ57|GPI7_DEBHA	RecName: Full=GPI ethanolamine phosphate transferase 2; AltName: Full=Glycosylphosphatidylinositol-anchor biosynthesis protein 7
c12544_g1_i1			4.04	0	sp|Q8VHN7|GPR98_MOUSE	RecName: Full=G-protein coupled receptor 98; AltName: Full=Monogenic audiogenic seizure susceptibility protein 1; AltName: Full=Neurepin; AltName: Full=Very large G-protein coupled receptor 1; Flags: Precursor [Mus musculus]
c12545_g1_i1			4.21	4.6	sp|B1Y9T9|RS8E_PYRNV	RecName: Full=30S ribosomal protein S8e [Pyrobaculum neutrophilum V24Sta]
c12545_g2_i1			0.91	0
c12546_g1_i1			0.59	0	sp|P38278|BMT2_YEAST	RecName: Full=25S rRNA (adenine(2142)-N(1))-methyltransferase; AltName: Full=Base MethylTransferase of 25S RNA [Saccharomyces cerevisiae S288c]
c12549_g1_i1			0	0	sp|Q97WX0|CMR2_SULSO	RecName: Full=CRISPR system CMR subunit Cmr2; AltName: Full=CRISPR-associated protein Cas10/Cmr2, subtype III-B [Sulfolobus solfataricus P2]
c1255_g1_i1		cds.c1255_g1_i1|m.205	0.46	0	sp|P0C2F6|RNHX1_ARATH	RecName: Full=Putative ribonuclease H protein At1g65750
c12550_g1_i1		cds.c12550_g1_i1|m.1564	0.46	0	sp|Q31IC8|RLMKL_THICR	RecName: Full=Ribosomal RNA large subunit methyltransferase K/L; Includes: RecName: Full=23S rRNA m2G2445 methyltransferase; AltName: Full=rRNA (guanine-N(2)-)-methyltransferase RlmL; Includes: RecName: Full=23S rRNA m7G2069 methyltransferase; AltName: Full=rRNA (guanine-N(7)-)-methyltransferase RlmK [Thiomicrospira crunogena XCL-2]
c12551_g1_i1			0.68	0	sp|Q251W8|RSMA_DESHY	RecName: Full=Ribosomal RNA small subunit methyltransferase A; AltName: Full=16S rRNA (adenine(1518)-N(6)/adenine(1519)-N(6))-dimethyltransferase; AltName: Full=16S rRNA dimethyladenosine transferase; AltName: Full=16S rRNA dimethylase; AltName: Full=S-adenosylmethionine-6-N', N'-adenosyl(rRNA) dimethyltransferase [Desulfitobacterium hafniense Y51]
c12552_g1_i1			0.47	0	sp|B2S448|RNC_TREPS	RecName: Full=Ribonuclease 3; AltName: Full=Ribonuclease III; Short=RNase III [Treponema pallidum subsp. pallidum SS14]
c12554_g1_i1			0.88	0	sp|Q8U1C4|SYP_PYRFU	RecName: Full=Proline--tRNA ligase; AltName: Full=Prolyl-tRNA synthetase; Short=ProRS [Pyrococcus furiosus DSM 3638]
c12555_g1_i1		cds.c12555_g1_i1|m.1566	7.62	0
c12556_g1_i1			0.59	0	sp|B9DFI7|PMT2_ARATH	RecName: Full=Probable methyltransferase PMT2 [Arabidopsis thaliana]
c1256_g1_i1		cds.c1256_g1_i1|m.206	0.34	0	sp|Q6FK56|ATG23_CANGA	RecName: Full=Autophagy-related protein 23 [Candida glabrata CBS 138]
c12560_g1_i1		cds.c12560_g1_i1|m.1568	0.32	0	sp|P36286|POLG_SMSV1	RecName: Full=Genome polyprotein; Contains: RecName: Full=Protein p16; Contains: RecName: Full=Protein p32; Contains: RecName: Full=NTPase; AltName: Full=p39; Contains: RecName: Full=Protein p30; Contains: RecName: Full=Viral genome-linked protein; AltName: Full=VPg; AltName: Full=p13; Contains: RecName: Full=Protease-polymerase p76; Short=Pro-Pol [San Miguel sea lion virus 1]
c12560_g1_i2		cds.c12560_g1_i2|m.1569	0	0	sp|P36286|POLG_SMSV1	RecName: Full=Genome polyprotein; Contains: RecName: Full=Protein p16; Contains: RecName: Full=Protein p32; Contains: RecName: Full=NTPase; AltName: Full=p39; Contains: RecName: Full=Protein p30; Contains: RecName: Full=Viral genome-linked protein; AltName: Full=VPg; AltName: Full=p13; Contains: RecName: Full=Protease-polymerase p76; Short=Pro-Pol [San Miguel sea lion virus 1]
c12561_g1_i1			0.45	0	sp|Q9LNG5|PPP7L_ARATH	RecName: Full=Serine/threonine-protein phosphatase 7 long form homolog [Arabidopsis thaliana]
c12563_g1_i1			0.32	0	sp|O82345|BAG6_ARATH	RecName: Full=BAG family molecular chaperone regulator 6; AltName: Full=Bcl-2-associated athanogene 6; AltName: Full=CaM-binding protein 1 [Arabidopsis thaliana]
c12564_g1_i1			0.69	0	sp|O97627|ARBK1_DIDVI	RecName: Full=Beta-adrenergic receptor kinase 1; Short=Beta-ARK-1; AltName: Full=G-protein coupled receptor kinase 2
c12566_g1_i1		cds.c12566_g1_i1|m.1571	0.29	0	sp|Q5R6D0|TCP4_PONAB	RecName: Full=Activated RNA polymerase II transcriptional coactivator p15; AltName: Full=SUB1 homolog
c12567_g1_i1			0.32	0	sp|Q96282|CLCC_ARATH	RecName: Full=Chloride channel protein CLC-c; Short=AtCLC-c; AltName: Full=CBS domain-containing protein CBSCLC4 [Arabidopsis thaliana]
c12568_g1_i1			0.75	0	sp|Q8W3K0|DRL9_ARATH	RecName: Full=Probable disease resistance protein At1g58602 [Arabidopsis thaliana]
c12569_g1_i1			1.27	0	sp|Q9LKA3|MDHM2_ARATH	RecName: Full=Malate dehydrogenase 2, mitochondrial; AltName: Full=mNAD-MDH 2; Flags: Precursor [Arabidopsis thaliana]
c1257_g1_i1			0.49	0
c12570_g1_i1			0.36	0
c12573_g1_i1	K11821	cds.c12573_g1_i1|m.1572	0.66	0	sp|Q9M1V2|SOT5_ARATH	RecName: Full=Cytosolic sulfotransferase 5; Short=AtSOT5; AltName: Full=Flavonoid 7-sulfotransferase 3a; Short=AtST3a [Arabidopsis thaliana]
c12576_g1_i1			0.52	0	sp|Q1ZXL2|C518B_DICDI	RecName: Full=Probable cytochrome P450 518B1 [Dictyostelium discoideum]
c12577_g1_i1		cds.c12577_g1_i1|m.1573	0.71	0	sp|Q6MGU3|Y3828_BDEBA	RecName: Full=Uncharacterized RNA methyltransferase Bd3828
c12578_g1_i1			0.55	0	sp|Q469Y2|GATE_METBF	RecName: Full=Glutamyl-tRNA(Gln) amidotransferase subunit E; Short=Glu-ADT subunit E [Methanosarcina barkeri str. Fusaro]
c12580_g1_i1			0.56	0	sp|B1Y1G9|SYA_LEPCP	RecName: Full=Alanine--tRNA ligase; AltName: Full=Alanyl-tRNA synthetase; Short=AlaRS [Leptothrix cholodnii SP-6]
c12582_g1_i1			0.15	0	sp|Q6IA17|SIGIR_HUMAN	RecName: Full=Single Ig IL-1-related receptor; AltName: Full=Single Ig IL-1R-related molecule; AltName: Full=Single immunoglobulin domain-containing IL1R-related protein; AltName: Full=Toll/interleukin-1 receptor 8; Short=TIR8 [Homo sapiens]
c12586_g1_i1			0.76	0
c12588_g1_i1			0.93	0
c12589_g1_i1			0.82	0	sp|A8Z6M6|QUEA_CAMC1	RecName: Full=S-adenosylmethionine:tRNA ribosyltransferase-isomerase; AltName: Full=Queuosine biosynthesis protein QueA [Campylobacter concisus 13826]
c12590_g1_i1			0.12	0	sp|Q6PAF6|AN32A_XENLA	RecName: Full=Acidic leucine-rich nuclear phosphoprotein 32 family member A
c12592_g1_i1			0.36	0
c12594_g1_i1			0.32	0	sp|C6KTD2|SET1_PLAF7	RecName: Full=Putative histone-lysine N-methyltransferase 1; Short=PfSET1 [Plasmodium falciparum 3D7]
c12594_g2_i1			0.39	0	sp|Q8YPT0|SYGB_NOSS1	RecName: Full=Glycine--tRNA ligase beta subunit; AltName: Full=Glycyl-tRNA synthetase beta subunit; Short=GlyRS [Nostoc sp. PCC 7120]
c12598_g1_i1			0	0
c12599_g1_i1			0	0	sp|P40886|HXT8_YEAST	RecName: Full=Hexose transporter HXT8 [Saccharomyces cerevisiae S288c]
c126_g1_i1			0.59	0
c1260_g1_i1			0.4	0
c12600_g1_i1			0	0
c12603_g1_i1			0.75	0	sp|A0QX20|ACON_MYCS2	RecName: Full=Aconitate hydratase [Mycobacterium smegmatis str. MC2 155]
c12605_g1_i1			2.37	0	sp|P21360|MASY_PICAN	RecName: Full=Malate synthase, glyoxysomal
c12607_g1_i1			0.59	0	sp|Q55837|Y516_SYNY3	RecName: Full=Uncharacterized protein slr0516
c12608_g1_i1			0.4	0	sp|Q9Y6J6|KCNE2_HUMAN	RecName: Full=Potassium voltage-gated channel subfamily E member 2; AltName: Full=MinK-related peptide 1; AltName: Full=Minimum potassium ion channel-related peptide 1; AltName: Full=Potassium channel subunit beta MiRP1 [Homo sapiens]
c12610_g1_i1		cds.c12610_g1_i1|m.1574	0.22	0	sp|P11365|GAG_IPMA	RecName: Full=Retrovirus-related Gag polyprotein; Contains: RecName: Full=Protease; Flags: Precursor [Mouse intracisternal A-particle MIA14]
c12612_g1_i1			0.84	0
c12614_g1_i1			2.5	0	sp|Q42896|SCRK2_SOLLC	RecName: Full=Fructokinase-2 [Solanum lycopersicum]
c12615_g1_i1			1.13	0	sp|Q9J5G5|DUT_FOWPN	RecName: Full=Deoxyuridine 5'-triphosphate nucleotidohydrolase; Short=dUTPase; AltName: Full=dUTP pyrophosphatase [Fowlpox virus strain NVSL]
c1262_g1_i1			0	0	sp|Q6FFC1|FTSW_ACIAD	RecName: Full=Lipid II flippase FtsW; AltName: Full=Cell division protein FtsW [Acinetobacter sp. ADP1]
c1262_g2_i1			0.46	15.36	sp|P52519|P100_HHV7J	RecName: Full=Large structural phosphoprotein; AltName: Full=100 kDa phosphoprotein; Short=pp100
c12620_g1_i1			1.46	0	sp|P33044|THHR_HORVU	RecName: Full=Antifungal protein R
c12626_g1_i1			0.43	0	sp|Q5RHH4|IF172_DANRE	RecName: Full=Intraflagellar transport protein 172 homolog
c12629_g1_i1			0.39	0	sp|Q54Q45|MYBZ_DICDI	RecName: Full=Myb-like protein Z [Dictyostelium discoideum]
c1263_g1_i1			0.28	1.95	sp|O64818|Y2309_ARATH	RecName: Full=Uncharacterized protein At2g23090 [Arabidopsis thaliana]
c12631_g1_i1			0.36	0	sp|Q9JJV9|SCN5A_MOUSE	RecName: Full=Sodium channel protein type 5 subunit alpha; AltName: Full=Sodium channel protein cardiac muscle subunit alpha; AltName: Full=Sodium channel protein type V subunit alpha; AltName: Full=Voltage-gated sodium channel subunit alpha Nav1.5; AltName: Full=mH1
c12632_g1_i1			0.16	0	sp|P9WM54|Y1148_MYCTO	RecName: Full=Uncharacterized protein MT1183 [Mycobacterium tuberculosis CDC1551]
c12634_g1_i1		cds.c12634_g1_i1|m.1576	2.09	0
c12635_g1_i1			0.2	0	sp|P21271|MYO5B_MOUSE	RecName: Full=Unconventional myosin-Vb [Mus musculus]
c12639_g1_i1			0.89	0
c1264_g1_i1			1.28	0	sp|Q9LV33|BGL44_ARATH	RecName: Full=Beta-glucosidase 44; Short=AtBGLU44; Flags: Precursor [Arabidopsis thaliana]
c12640_g1_i1			0	53.33	sp|Q080H8|Y2492_SHEFN	RecName: Full=UPF0352 protein Sfri_2492 [Shewanella frigidimarina NCIMB 400]
c12642_g1_i1		cds.c12642_g1_i1|m.1578	0.23	0	sp|Q6YZZ2|GL87_ORYSJ	RecName: Full=Germin-like protein 8-7; AltName: Full=Germin-like protein 6; Short=OsGER6; Flags: Precursor [Oryza sativa Japonica Group]
c12644_g1_i1			0.34	0	sp|Q20911|CUBN_CAEEL	RecName: Full=Probable cubilin; Flags: Precursor
c12644_g1_i2			0	0	sp|Q87VR9|PUR9_PSESM	RecName: Full=Bifunctional purine biosynthesis protein PurH; Includes: RecName: Full=Phosphoribosylaminoimidazolecarboxamide formyltransferase; AltName: Full=AICAR transformylase; Includes: RecName: Full=IMP cyclohydrolase; AltName: Full=ATIC; AltName: Full=IMP synthase; AltName: Full=Inosinicase [Pseudomonas syringae pv. tomato str. DC3000]
c12645_g1_i1			1.44	0	sp|O60117|YH73_SCHPO	RecName: Full=Uncharacterized RING finger protein C16G5.03
c12647_g1_i1			0.1	0	sp|A9CB89|CAP3_ADES1	RecName: Full=Capsid vertex protein; AltName: Full=Capsid vertex-specific component IIIa; Short=CVSC; AltName: Full=Protein IIIa; AltName: Full=pIIIa [Snake adenovirus 1]
c12648_g1_i1			0.74	0
c1265_g1_i1			1.18	0
c12650_g1_i1			0.76	0	sp|Q8SSI9|TAF9_ENCCU	RecName: Full=Transcription initiation factor TFIID subunit 9; AltName: Full=TBP-associated factor 9 [Encephalitozoon cuniculi GB-M1]
c12651_g1_i1		cds.c12651_g1_i1|m.1579	0.26	0	sp|P04146|COPIA_DROME	RecName: Full=Copia protein; AltName: Full=Gag-int-pol protein; Contains: RecName: Full=Copia VLP protein; Contains: RecName: Full=Copia protease [Drosophila melanogaster]
c12651_g2_i1		cds.c12651_g2_i1|m.1580	0.57	0	sp|P92519|M810_ARATH	RecName: Full=Uncharacterized mitochondrial protein AtMg00810; AltName: Full=ORF240b (mitochondrion) [Arabidopsis thaliana]
c12652_g1_i1		cds.c12652_g1_i1|m.1582	0.31	0
c12653_g1_i1			0.62	0	sp|Q9Y4B6|VPRBP_HUMAN	RecName: Full=Protein VPRBP; AltName: Full=DDB1- and CUL4-associated factor 1; AltName: Full=HIV-1 Vpr-binding protein; Short=VprBP; AltName: Full=Serine/threonine-protein kinase VPRBP; AltName: Full=Vpr-interacting protein [Homo sapiens]
c12654_g1_i1			0.46	0	sp|O81108|ACA2_ARATH	RecName: Full=Calcium-transporting ATPase 2, plasma membrane-type; AltName: Full=Ca(2+)-ATPase isoform 2 [Arabidopsis thaliana]
c12656_g1_i1			0.59	0	sp|P75093|Y020_MYCPN	RecName: Full=Uncharacterized ATP-dependent helicase MPN_020 [Mycoplasma pneumoniae M129]
c12657_g1_i1			0.38	0	sp|P23196|APEX1_BOVIN	RecName: Full=DNA-(apurinic or apyrimidinic site) lyase; AltName: Full=APEX nuclease; Short=APEN; AltName: Full=Apurinic-apyrimidinic endonuclease 1; Short=AP endonuclease 1; AltName: Full=REF-1; AltName: Full=Redox factor-1; Contains: RecName: Full=DNA-(apurinic or apyrimidinic site) lyase, mitochondrial [Bos taurus]
c12658_g1_i1			0.38	0
c12659_g1_i1			0.3	0	sp|Q80WJ6|MRP9_MOUSE	RecName: Full=Multidrug resistance-associated protein 9; AltName: Full=ATP-binding cassette sub-family C member 12 [Mus musculus]
c1266_g1_i1		cds.c1266_g1_i1|m.207	0.72	0.98	sp|Q4PEQ0|SEY1_USTMA	RecName: Full=Protein SEY1
c12662_g1_i1			0.52	0	sp|Q058A6|HIS8_BUCCC	RecName: Full=Histidinol-phosphate aminotransferase; AltName: Full=Imidazole acetol-phosphate transaminase [Buchnera aphidicola BCc]
c12663_g1_i1			0	0	sp|Q9MUR8|PSAA_MESVI	RecName: Full=Photosystem I P700 chlorophyll a apoprotein A1; AltName: Full=PSI-A; AltName: Full=PsaA (chloroplast) [Mesostigma viride]
c12665_g1_i1			0.96	0	sp|Q6CKI5|ERT1_KLULA	RecName: Full=Transcription activator of gluconeogenesis ERT1
c12666_g1_i1			0	0	sp|E3QBI3|UTP25_COLGM	RecName: Full=U3 small nucleolar RNA-associated protein 25; Short=U3 snoRNA-associated protein 25; AltName: Full=U three protein 25
c12669_g1_i1			0	0	sp|P70325|TBX4_MOUSE	RecName: Full=T-box transcription factor TBX4; Short=T-box protein 4
c12669_g1_i2			0.32	0	sp|Q99JR6|NMNA3_MOUSE	RecName: Full=Nicotinamide mononucleotide adenylyltransferase 3; Short=NMN adenylyltransferase 3; AltName: Full=Nicotinate-nucleotide adenylyltransferase 1; Short=NaMN adenylyltransferase 1 [Mus musculus]
c1267_g1_i1			0.23	2.34	sp|P10978|POLX_TOBAC	RecName: Full=Retrovirus-related Pol polyprotein from transposon TNT 1-94; Includes: RecName: Full=Protease; Includes: RecName: Full=Reverse transcriptase; Includes: RecName: Full=Endonuclease [Nicotiana tabacum]
c1267_g2_i1			0.52	0	sp|P04146|COPIA_DROME	RecName: Full=Copia protein; AltName: Full=Gag-int-pol protein; Contains: RecName: Full=Copia VLP protein; Contains: RecName: Full=Copia protease [Drosophila melanogaster]
c12671_g1_i1			0.27	0	sp|Q9L6R7|WECA_SALTY	RecName: Full=Undecaprenyl-phosphate alpha-N-acetylglucosaminyl 1-phosphate transferase; AltName: Full=UDP-GlcNAc:undecaprenyl-phosphate GlcNAc-1-phosphate transferase; AltName: Full=Undecaprenyl-phosphate GlcNAc-1-phosphate transferase [Salmonella enterica subsp. enterica serovar Typhimurium str. LT2]
c12672_g1_i1			0.36	0	sp|P31831|TACY_LISIV	RecName: Full=Ivanolysin; AltName: Full=Thiol-activated cytolysin; Flags: Precursor
c12672_g1_i2			0.09	0	sp|P31831|TACY_LISIV	RecName: Full=Ivanolysin; AltName: Full=Thiol-activated cytolysin; Flags: Precursor
c12673_g1_i1			1.11	0	sp|Q09766|YA7D_SCHPO	RecName: Full=Uncharacterized membrane protein C24H6.13 [Schizosaccharomyces pombe 972h-]
c12674_g1_i1			0.2	0	sp|Q9DRA1|RDRP_BOTVF	RecName: Full=RNA replication protein; Includes: RecName: Full=RNA-directed RNA polymerase; Includes: RecName: Full=Helicase; Includes: RecName: Full=Methyltransferase
c12675_g1_i1			1.82	0	sp|Q6ZRP7|QSOX2_HUMAN	RecName: Full=Sulfhydryl oxidase 2; AltName: Full=Neuroblastoma-derived sulfhydryl oxidase; AltName: Full=Quiescin Q6-like protein 1; Flags: Precursor [Homo sapiens]
c12677_g1_i1			0.33	0	sp|Q03002|FRK1_YEAST	RecName: Full=Fatty acyl-CoA synthetase and RNA processing-associated kinase 1 [Saccharomyces cerevisiae S288c]
c12680_g1_i1			0.65	0	sp|Q09433|THIO1_CAEEL	RecName: Full=Thioredoxin-1 [Caenorhabditis elegans]
c12681_g1_i1			0.59	0	sp|Q3UZZ4|OLFM4_MOUSE	RecName: Full=Olfactomedin-4; Short=OLM4; Flags: Precursor [Mus musculus]
c12683_g1_i1		cds.c12683_g1_i1|m.1583	0.28	0	sp|Q9ZPE4|FBW2_ARATH	RecName: Full=F-box protein FBW2; AltName: Full=SKP1-interacting partner 18 [Arabidopsis thaliana]
c12684_g1_i1			0.19	0	sp|O95185|UNC5C_HUMAN	RecName: Full=Netrin receptor UNC5C; AltName: Full=Protein unc-5 homolog 3; AltName: Full=Protein unc-5 homolog C; Flags: Precursor [Homo sapiens]
c12685_g1_i1			0.36	0.7	sp|Q8GVP6|PDRP1_ORYSJ	RecName: Full=Probable pyruvate, phosphate dikinase regulatory protein, chloroplastic; AltName: Full=Bifunctional dikinase regulatory protein; Short=BFRP; AltName: Full=Pyruvate, Pi dikinase regulatory protein; Short=PPDK RP; Short=PPDK regulatory protein; Flags: Precursor [Oryza sativa Japonica Group]
c12685_g1_i2			0.2	10.1	sp|Q8GVP6|PDRP1_ORYSJ	RecName: Full=Probable pyruvate, phosphate dikinase regulatory protein, chloroplastic; AltName: Full=Bifunctional dikinase regulatory protein; Short=BFRP; AltName: Full=Pyruvate, Pi dikinase regulatory protein; Short=PPDK RP; Short=PPDK regulatory protein; Flags: Precursor [Oryza sativa Japonica Group]
c12686_g1_i1			0	10.94	sp|P04146|COPIA_DROME	RecName: Full=Copia protein; AltName: Full=Gag-int-pol protein; Contains: RecName: Full=Copia VLP protein; Contains: RecName: Full=Copia protease [Drosophila melanogaster]
c12686_g1_i2			1.16	0	sp|P04146|COPIA_DROME	RecName: Full=Copia protein; AltName: Full=Gag-int-pol protein; Contains: RecName: Full=Copia VLP protein; Contains: RecName: Full=Copia protease [Drosophila melanogaster]
c12687_g1_i1			0.63	0
c1269_g1_i1	K02868	cds.c1269_g1_i1|m.208	1.44	0	sp|P62914|RL11_RAT	RecName: Full=60S ribosomal protein L11 [Rattus norvegicus]
c12691_g1_i1			1.24	0	sp|A4YNQ1|ACSF_BRASO	RecName: Full=Aerobic magnesium-protoporphyrin IX monomethyl ester [oxidative] cyclase; Short=Aerobic Mg-protoporphyrin IX monomethyl ester oxidative cyclase [Bradyrhizobium sp. ORS 278]
c12692_g1_i1			0.22	0	sp|Q86PM2|KMO_AEDAE	RecName: Full=Kynurenine 3-monooxygenase; AltName: Full=Kynurenine 3-hydroxylase [Aedes aegypti]
c12697_g1_i1			0.78	0
c127_g1_i1			0.69	0	sp|Q07VT3|MNMG_SHEFN	RecName: Full=tRNA uridine 5-carboxymethylaminomethyl modification enzyme MnmG; AltName: Full=Glucose-inhibited division protein A [Shewanella frigidimarina NCIMB 400]
c12703_g1_i1			0.87	0	sp|Q9SH30|HMA5_ARATH	RecName: Full=Probable copper-transporting ATPase HMA5; AltName: Full=Probable copper-transporting ATPase 3; AltName: Full=Protein HEAVY METAL ATPASE 5 [Arabidopsis thaliana]
c12707_g1_i1			1.36	0	sp|Q91YT8|TM63A_MOUSE	RecName: Full=Transmembrane protein 63A [Mus musculus]
c12709_g1_i1			0.6	0	sp|Q9NXP7|GIN1_HUMAN	RecName: Full=Gypsy retrotransposon integrase-like protein 1; Short=GIN-1; AltName: Full=Ty3/Gypsy integrase 1; AltName: Full=Zinc finger H2C2 domain-containing protein [Homo sapiens]
c1271_g1_i1			0	0	sp|A2CI97|DYTN_DANRE	RecName: Full=Dystrotelin [Danio rerio]
c1271_g1_i2			0.23	0
c12717_g1_i1			0.17	4.4	sp|P52410|KASC1_ARATH	RecName: Full=3-oxoacyl-[acyl-carrier-protein] synthase I, chloroplastic; AltName: Full=Beta-ketoacyl-ACP synthase I; Short=KAS I; Flags: Precursor [Arabidopsis thaliana]
c12718_g1_i1			0	0	sp|O74505|YJD2_SCHPO	RecName: Full=Uncharacterized protein C594.02c [Schizosaccharomyces pombe 972h-]
c12719_g1_i1			0.56	0	sp|B9K7I7|NADA_THENN	RecName: Full=Quinolinate synthase A [Thermotoga neapolitana DSM 4359]
c12720_g1_i1			1.29	7.53
c12725_g1_i1			0.44	0	sp|Q9SIT6|AB5G_ARATH	RecName: Full=ABC transporter G family member 5; Short=ABC transporter ABCG.5; Short=AtABCG5; AltName: Full=White-brown complex homolog protein 5; Short=AtWBC5 [Arabidopsis thaliana]
c12726_g1_i1			0.19	0	sp|Q9BXT8|RNF17_HUMAN	RecName: Full=RING finger protein 17; AltName: Full=Tudor domain-containing protein 4 [Homo sapiens]
c12727_g1_i1			0.71	0	sp|Q96662|POLG_BVDVC	RecName: Full=Genome polyprotein; Contains: RecName: Full=N-terminal protease; Short=N-pro; AltName: Full=Autoprotease p20; Contains: RecName: Full=Capsid protein C; Contains: RecName: Full=E(rns) glycoprotein; AltName: Full=gp44/48; Contains: RecName: Full=Envelope glycoprotein E1; AltName: Full=gp33; Contains: RecName: Full=Envelope glycoprotein E2; AltName: Full=gp55; Contains: RecName: Full=p…
c12729_g1_i1			0.91	0	sp|Q9V9P3|TI50A_DROME	RecName: Full=Mitochondrial import inner membrane translocase subunit TIM50-A; AltName: Full=Tiny tim 3; Flags: Precursor
c12729_g1_i2			0	0	sp|Q9V9P3|TI50A_DROME	RecName: Full=Mitochondrial import inner membrane translocase subunit TIM50-A; AltName: Full=Tiny tim 3; Flags: Precursor
c1273_g1_i1			0.29	0	sp|O09781|VP8_RRSVT	RecName: Full=Structural protein precursor VP8; Contains: RecName: Full=Putative 26 kDa protease; Contains: RecName: Full=Putative clamp protein VP8 [Rice ragged stunt virus (isolate Thailand)]
c12730_g1_i1			0.72	0	sp|P68931|VG11_BPPZA	RecName: Full=Lower collar protein; AltName: Full=Late protein GP11
c12731_g1_i1			0.22	0	sp|Q55CN6|PKS3_DICDI	RecName: Full=Probable polyketide synthase 3; Short=dipks3 [Dictyostelium discoideum]
c12734_g1_i1		cds.c12734_g1_i1|m.1587	0.6	0	sp|Q8VWQ4|WRK56_ARATH	RecName: Full=Probable WRKY transcription factor 56; AltName: Full=WRKY DNA-binding protein 56 [Arabidopsis thaliana]
c12735_g1_i1			0.56	0
c12736_g1_i1			0.31	0
c12737_g1_i1			0.31	0
c12739_g1_i1			1	0	sp|Q93ZR6|WSD1_ARATH	RecName: Full=O-acyltransferase WSD1; AltName: Full=Diacylglycerol O-acyltransferase; Short=DGAT; AltName: Full=Long-chain-alcohol O-fatty-acyltransferase; AltName: Full=Wax synthase; Short=WS [Arabidopsis thaliana]
c1274_g1_i1	K07375	cds.c1274_g1_i1|m.210	0.4	0	sp|P41386|TBB_HALDI	RecName: Full=Tubulin beta chain; AltName: Full=Beta-tubulin
c1274_g2_i1			0.53	0	sp|P02556|TBB_LYTPI	RecName: Full=Tubulin beta chain; AltName: Full=Beta-tubulin
c12741_g1_i1			0	0	sp|Q86U02|CN165_HUMAN	RecName: Full=Putative uncharacterized protein encoded by LINC00596
c12743_g1_i1			0	0
c12744_g1_i1			0.35	0
c12746_g1_i1			0.69	0
c12746_g2_i1			0.23	0	sp|Q4IMZ7|PFA4_GIBZE	RecName: Full=Palmitoyltransferase PFA4; AltName: Full=Protein fatty acyltransferase 4 [Fusarium graminearum PH-1]
c1275_g1_i1			0.25	0	sp|Q8TER5|ARH40_HUMAN	RecName: Full=Rho guanine nucleotide exchange factor 40; AltName: Full=Protein SOLO [Homo sapiens]
c12750_g1_i1	K13195	cds.c12750_g1_i1|m.1589	0.51	0	sp|Q03878|GRP1_DAUCA	RecName: Full=Glycine-rich RNA-binding protein
c12751_g1_i1			0.48	0	sp|Q9HAW0|BRF2_HUMAN	RecName: Full=Transcription factor IIIB 50 kDa subunit; Short=TFIIIB50; Short=hTFIIIB50; AltName: Full=B-related factor 2; Short=BRF-2; AltName: Full=hBRFU [Homo sapiens]
c12753_g1_i1			0.33	0
c12754_g1_i1			0.42	0
c12755_g1_i1			0.3	0	sp|Q492Q6|KTHY_BLOPB	RecName: Full=Thymidylate kinase; AltName: Full=dTMP kinase [Candidatus Blochmannia pennsylvanicus str. BPEN]
c12758_g1_i1		cds.c12758_g1_i1|m.1590	0.17	0	sp|Q6BMW3|YSH1_DEBHA	RecName: Full=Endoribonuclease YSH1; AltName: Full=mRNA 3'-end-processing protein YSH1
c12761_g1_i1		cds.c12761_g1_i1|m.1591	0.43	0	sp|A4SIV7|RS16_AERS4	RecName: Full=30S ribosomal protein S16 [Aeromonas salmonicida subsp. salmonicida A449]
c12763_g1_i1			0.34	0
c12766_g1_i1			0.45	0
c12767_g1_i1			0	0
c12768_g1_i1			0.44	0	sp|Q32PH0|TPPC9_BOVIN	RecName: Full=Trafficking protein particle complex subunit 9; AltName: Full=NIK- and IKBKB-binding protein
c1277_g1_i1			0.34	0	sp|Q60391|MCRX_METJA	RecName: Full=Methyl-coenzyme M reductase II subunit alpha; Short=MCR II alpha; AltName: Full=Coenzyme-B sulfoethylthiotransferase alpha [Methanocaldococcus jannaschii DSM 2661]
c12771_g1_i1		cds.c12771_g1_i1|m.1592	0.27	1.19	sp|P92517|M760_ARATH	RecName: Full=Uncharacterized mitochondrial protein AtMg00760; AltName: Full=ORF109b
c12772_g1_i1			0	0	sp|Q90240|CBPD_ANAPL	RecName: Full=Carboxypeptidase D; AltName: Full=Metallocarboxypeptidase D; AltName: Full=gp180; AltName: Full=p170; Flags: Precursor [Anas platyrhynchos]
c12773_g1_i1			0.42	0	sp|O97524|BGLR_FELCA	RecName: Full=Beta-glucuronidase; Flags: Precursor
c12774_g1_i1			1.7	0	sp|P47990|XDH_CHICK	RecName: Full=Xanthine dehydrogenase/oxidase; Includes: RecName: Full=Xanthine dehydrogenase; Short=XD; Includes: RecName: Full=Xanthine oxidase; Short=XO; AltName: Full=Xanthine oxidoreductase; Short=XOR
c12775_g1_i1			1.84	0	sp|P24762|A37_VACCW	RecName: Full=Protein A37 [Vaccinia virus WR]
c12776_g1_i1			0.3	0	sp|Q14444|CAPR1_HUMAN	RecName: Full=Caprin-1; AltName: Full=Cell cycle-associated protein 1; AltName: Full=Cytoplasmic activation- and proliferation-associated protein 1; AltName: Full=GPI-anchored membrane protein 1; AltName: Full=GPI-anchored protein p137; Short=GPI-p137; Short=p137GPI; AltName: Full=Membrane component chromosome 11 surface marker 1; AltName: Full=RNA granule protein 105 [Homo sapiens]
c12779_g1_i1			0	8.65	sp|A3CRD3|RLMH_STRSV	RecName: Full=Ribosomal RNA large subunit methyltransferase H; AltName: Full=23S rRNA (pseudouridine1915-N3)-methyltransferase; AltName: Full=23S rRNA m3Psi1915 methyltransferase; AltName: Full=rRNA (pseudouridine-N3-)-methyltransferase RlmH [Streptococcus sanguinis SK36]
c12780_g1_i1			0	0
c12781_g1_i1			0	7.66	sp|Q4KYY2|CD5R1_SPECI	RecName: Full=Cyclin-dependent kinase 5 activator 1; Short=CDK5 activator 1; AltName: Full=Cyclin-dependent kinase 5 regulatory subunit 1; Contains: RecName: Full=Cyclin-dependent kinase 5 activator 1, p35; Contains: RecName: Full=Cyclin-dependent kinase 5 activator 1, p25; Flags: Precursor
c12785_g1_i1		cds.c12785_g1_i1|m.1594	0.46	1.46	sp|Q9Z3U1|FTSK_PSEU2	RecName: Full=DNA translocase FtsK [Pseudomonas syringae pv. syringae B728a]
c12785_g1_i2			0	0	sp|O81316|SCL6_ARATH	RecName: Full=Scarecrow-like protein 6; Short=AtSCL6; AltName: Full=GRAS family protein 22; Short=AtGRAS-22; AltName: Full=SCL6-IV [Arabidopsis thaliana]
c12788_g1_i1			0.94	0	sp|P16452|EPB42_HUMAN	RecName: Full=Erythrocyte membrane protein band 4.2; Short=Erythrocyte protein 4.2; Short=P4.2 [Homo sapiens]
c12793_g1_i1			0.51	0	sp|P0C2F6|RNHX1_ARATH	RecName: Full=Putative ribonuclease H protein At1g65750
c12794_g1_i1			0.49	0	sp|P92519|M810_ARATH	RecName: Full=Uncharacterized mitochondrial protein AtMg00810; AltName: Full=ORF240b (mitochondrion) [Arabidopsis thaliana]
c12796_g1_i1			0	0	sp|B7IHX0|RS13_THEAB	RecName: Full=30S ribosomal protein S13 [Thermosipho africanus TCF52B]
c12797_g1_i1	K08059	cds.c12797_g1_i1|m.1595	0.26	0	sp|Q9ESY9|GILT_MOUSE	RecName: Full=Gamma-interferon-inducible lysosomal thiol reductase; AltName: Full=Gamma-interferon-inducible protein IP-30; AltName: Full=Lysosomal thiol reductase IP30; Flags: Precursor [Mus musculus]
c12799_g1_i1			0	20.31
c128_g1_i1			0.52	0
c12800_g1_i1			0.16	0	sp|F4JMJ1|HSP7R_ARATH	RecName: Full=Heat shock 70 kDa protein 17; AltName: Full=Heat shock protein 70-17; Short=AtHsp70-17; Flags: Precursor [Arabidopsis thaliana]
c12802_g1_i1			0.14	0	sp|Q59680|GPDA_PAULE	RecName: Full=Glycerol-3-phosphate dehydrogenase [NAD(P)+]; AltName: Full=NAD(P)H-dependent glycerol-3-phosphate dehydrogenase
c12804_g1_i1		cds.c12804_g1_i1|m.1596	0.23	0	sp|P0C2F6|RNHX1_ARATH	RecName: Full=Putative ribonuclease H protein At1g65750
c12804_g2_i1			0.53	0	sp|P0C2F6|RNHX1_ARATH	RecName: Full=Putative ribonuclease H protein At1g65750
c12805_g1_i1			0.25	0
c12806_g1_i1			0	0	sp|C0LGK9|Y2242_ARATH	RecName: Full=Probable LRR receptor-like serine/threonine-protein kinase At2g24230; Flags: Precursor [Arabidopsis thaliana]
c1281_g1_i1			0.54	0	sp|Q54CH8|PSIN_DICDI	RecName: Full=Protein psiN; Flags: Precursor [Dictyostelium discoideum]
c12810_g1_i1			1.83	0	sp|P0CK10|MVP_TVMV	RecName: Full=P3N-PIPO polyprotein; Contains: RecName: Full=P1 proteinase; AltName: Full=N-terminal protein; Contains: RecName: Full=Helper component proteinase; Short=HC-pro; Contains: RecName: Full=Movement protein P3N-PIPO; AltName: Full=Pretty interesting potyviridae ORF; Short=PIPO [Tobacco vein mottling virus]
c12813_g1_i1			0.42	0	sp|Q2KJI7|AFG32_BOVIN	RecName: Full=AFG3-like protein 2 [Bos taurus]
c12814_g1_i1			2.49	0	sp|P55703|Y4XK_RHISN	RecName: Full=Uncharacterized lipoprotein y4xK; Flags: Precursor [Sinorhizobium fredii NGR234]
c12817_g1_i1			0.69	0	sp|B4ETC6|PLSX_PROMH	RecName: Full=Phosphate acyltransferase; AltName: Full=Acyl-ACP phosphotransacylase; AltName: Full=Acyl-[acyl-carrier-protein]--phosphate acyltransferase; AltName: Full=Phosphate-acyl-ACP acyltransferase [Proteus mirabilis HI4320]
c1282_g1_i1			0.16	0
c12820_g1_i1			0.31	0	sp|Q12150|CSF1_YEAST	RecName: Full=Protein CSF1; AltName: Full=Cold sensitive for fermentation protein 1 [Saccharomyces cerevisiae S288c]
c12821_g1_i1			0.79	0	sp|Q55AH5|VATF_DICDI	RecName: Full=V-type proton ATPase subunit F; Short=V-ATPase subunit F; AltName: Full=Vacuolar proton pump subunit F [Dictyostelium discoideum]
c12823_g1_i1			1.01	0
c12824_g1_i1			0.64	0
c12825_g1_i1			0.28	0	sp|P21333|FLNA_HUMAN	RecName: Full=Filamin-A; Short=FLN-A; AltName: Full=Actin-binding protein 280; Short=ABP-280; AltName: Full=Alpha-filamin; AltName: Full=Endothelial actin-binding protein; AltName: Full=Filamin-1; AltName: Full=Non-muscle filamin [Homo sapiens]
c12826_g1_i1			0.56	0	sp|P58938|BCSC_XANAC	RecName: Full=Cellulose synthase operon protein C; Flags: Precursor [Xanthomonas axonopodis pv. citri str. 306]
c12827_g1_i1			2.23	0	sp|P9WMV9|CHOD_MYCTU	RecName: Full=Cholesterol oxidase; AltName: Full=Cholesterol isomerase [Mycobacterium tuberculosis H37Rv]
c12829_g1_i1			0.6	0	sp|Q32L65|MARH2_BOVIN	RecName: Full=E3 ubiquitin-protein ligase MARCH2; AltName: Full=Membrane-associated RING finger protein 2; AltName: Full=Membrane-associated RING-CH protein II; Short=MARCH-II
c1283_g1_i1			0	4.35	sp|P92555|M1250_ARATH	RecName: Full=Uncharacterized mitochondrial protein AtMg01250; AltName: Full=ORF102
c12835_g1_i1			1.57	0	sp|Q69SA9|PDI54_ORYSJ	RecName: Full=Protein disulfide isomerase-like 5-4; Short=OsPDIL5-4; AltName: Full=Protein disulfide isomerase-like 8-1; Short=OsPDIL8-1; Flags: Precursor [Oryza sativa Japonica Group]
c12837_g1_i1			0.3	0	sp|P70207|PLXA2_MOUSE	RecName: Full=Plexin-A2; Short=Plex 2; Short=Plexin-2; Flags: Precursor [Mus musculus]
c12839_g1_i1			0.62	0	sp|Q9FLP0|MA651_ARATH	RecName: Full=65-kDa microtubule-associated protein 1; Short=AtMAP65-1 [Arabidopsis thaliana]
c12841_g1_i1			3.61	0
c12842_g1_i1			0.58	0
c12842_g1_i2			0.29	0	sp|Q4G0P3|HYDIN_HUMAN	RecName: Full=Hydrocephalus-inducing protein homolog [Homo sapiens]
c12843_g1_i1			0	0	sp|O94256|SET6_SCHPO	RecName: Full=SET domain and MYND-type zinc finger protein 6 [Schizosaccharomyces pombe 972h-]
c12844_g1_i1			0.58	0
c12846_g1_i1		cds.c12846_g1_i1|m.1597	0.2	0	sp|Q9FHZ1|SCL23_ARATH	RecName: Full=Scarecrow-like protein 23; Short=AtSCL23; AltName: Full=GRAS family protein 28; Short=AtGRAS-28 [Arabidopsis thaliana]
c12847_g1_i1			0.1	0	sp|O04847|DV4H_CATRO	RecName: Full=Deacetoxyvindoline 4-hydroxylase [Catharanthus roseus]
c12853_g1_i1			0.54	0	sp|P92519|M810_ARATH	RecName: Full=Uncharacterized mitochondrial protein AtMg00810; AltName: Full=ORF240b (mitochondrion) [Arabidopsis thaliana]
c12856_g1_i1			3.16	0	sp|Q16P87|MOCO2_AEDAE	RecName: Full=Molybdenum cofactor sulfurase 2; Short=MCS 2; Short=MOS 2; Short=MoCo sulfurase 2; AltName: Full=Molybdenum cofactor sulfurtransferase 2; AltName: Full=Protein maroon-like 2; Short=Ma-l 2
c12856_g1_i2			3.02	0	sp|Q7U3V8|SYR_SYNPX	RecName: Full=Arginine--tRNA ligase; AltName: Full=Arginyl-tRNA synthetase; Short=ArgRS [Synechococcus sp. WH 8102]
c12858_g1_i1			0.45	0	sp|Q9R9M8|AAU3_RHIME	RecName: Full=Protein aau3 [Sinorhizobium meliloti 1021]
c12859_g1_i1			0.37	0	sp|Q9LMN7|WAK5_ARATH	RecName: Full=Wall-associated receptor kinase 5; Flags: Precursor [Arabidopsis thaliana]
c1286_g1_i1			0	0	sp|Q9C0U7|VPS5_SCHPO	RecName: Full=Vacuolar protein sorting-associated protein vps5 [Schizosaccharomyces pombe 972h-]
c12860_g1_i1			0.63	0	sp|O19915|THIG_CYACA	RecName: Full=Thiazole synthase (chloroplast) [Cyanidium caldarium]
c12862_g1_i1			0.32	0
c12863_g1_i1			0.43	0	sp|Q9R099|TBL2_MOUSE	RecName: Full=Transducin beta-like protein 2 [Mus musculus]
c12864_g1_i1			1.91	0	sp|Q9S6Z8|KCO5_ARATH	RecName: Full=Two-pore potassium channel 5; Short=AtTPK5; AltName: Full=Calcium-activated outward-rectifying potassium channel 5, chloroplastic; Short=AtKCO5 [Arabidopsis thaliana]
c12866_g1_i1	K06640	cds.c12866_g1_i1|m.1599	1.14	0	sp|Q9FKS4|ATR_ARATH	RecName: Full=Serine/threonine-protein kinase ATR; Short=AtATR; AltName: Full=Ataxia telangiectasia-mutated and Rad3-related homolog; AltName: Full=DNA repair protein ATR; AltName: Full=Rad3-like protein; Short=AtRAD3 [Arabidopsis thaliana]
c12868_g1_i1			0.53	0	sp|P33450|FAT_DROME	RecName: Full=Cadherin-related tumor suppressor; AltName: Full=Protein fat; Flags: Precursor
c12868_g1_i2			0.08	0	sp|B0T1Q2|SURE_CAUSK	RecName: Full=5'-nucleotidase SurE; AltName: Full=Nucleoside 5'-monophosphate phosphohydrolase [Caulobacter sp. K31]
c1287_g1_i1			2.09	0
c12870_g1_i1			0.19	3.96	sp|Q20875|DHX15_CAEEL	RecName: Full=Putative pre-mRNA-splicing factor ATP-dependent RNA helicase F56D2.6 [Caenorhabditis elegans]
c12871_g1_i1			0.4	0
c12872_g1_i1			0.67	0	sp|Q1LSV5|PYRH_BAUCH	RecName: Full=Uridylate kinase; Short=UK; AltName: Full=Uridine monophosphate kinase; Short=UMP kinase; Short=UMPK [Baumannia cicadellinicola str. Hc (Homalodisca coagulata)]
c12873_g1_i1		cds.c12873_g1_i1|m.1600	0.41	0	sp|P19823|ITIH2_HUMAN	RecName: Full=Inter-alpha-trypsin inhibitor heavy chain H2; Short=ITI heavy chain H2; Short=ITI-HC2; Short=Inter-alpha-inhibitor heavy chain 2; AltName: Full=Inter-alpha-trypsin inhibitor complex component II; AltName: Full=Serum-derived hyaluronan-associated protein; Short=SHAP; Flags: Precursor [Homo sapiens]
c12877_g1_i1			0.3	0	sp|Q8CI85|CAH12_MOUSE	RecName: Full=Carbonic anhydrase 12; AltName: Full=Carbonate dehydratase XII; AltName: Full=Carbonic anhydrase XII; Short=CA-XII; Flags: Precursor [Mus musculus]
c12878_g1_i1			0.47	0	sp|Q96NG5|ZN558_HUMAN	RecName: Full=Zinc finger protein 558
c1288_g1_i1			1.08	5.33	sp|Q8GSM7|HST_TOBAC	RecName: Full=Shikimate O-hydroxycinnamoyltransferase; AltName: Full=Hydroxycinnamoyl transferase; AltName: Full=Hydroxycinnamoyl-Coenzyme A shikimate/quinate hydroxycinnamoyltransferase
c12880_g1_i1			0.23	0	sp|P0CM96|CWC22_CRYNJ	RecName: Full=Pre-mRNA-splicing factor CWC22
c12884_g1_i1			0.32	0	sp|O04058|PALY_HELAN	RecName: Full=Phenylalanine ammonia-lyase
c12885_g1_i1			0.14	0	sp|Q9QYC1|PCX1_MOUSE	RecName: Full=Pecanex-like protein 1; AltName: Full=Pecanex homolog [Mus musculus]
c12888_g1_i1			0	0	sp|Q86AG7|KIME_DICDI	RecName: Full=Mevalonate kinase; Short=MK [Dictyostelium discoideum]
c12889_g1_i1			0.41	0	sp|P25010|CCNAL_DAUCA	RecName: Full=G2/mitotic-specific cyclin C13-1; AltName: Full=A-like cyclin, partial [Daucus carota]
c1289_g1_i1			0.72	0	sp|Q6CXL5|CSN10_KLULA	RecName: Full=COP9 signalosome complex subunit 10
c12895_g1_i1		cds.c12895_g1_i1|m.1601	0.39	0	sp|Q8RN05|C5A3_AMYOR	RecName: Full=Cytochrome P450 165A3; AltName: Full=Vancomycin biosynthesis protein OxyA
c12896_g1_i1			0	30.47	sp|Q8TGM6|TAR1_YEAST	RecName: Full=Protein TAR1; AltName: Full=Transcript antisense to ribosomal RNA protein 1 [Saccharomyces cerevisiae S288c]
c12897_g1_i1			2.24	0	sp|P10978|POLX_TOBAC	RecName: Full=Retrovirus-related Pol polyprotein from transposon TNT 1-94; Includes: RecName: Full=Protease; Includes: RecName: Full=Reverse transcriptase; Includes: RecName: Full=Endonuclease [Nicotiana tabacum]
c12897_g2_i1			2.26	0	sp|P10978|POLX_TOBAC	RecName: Full=Retrovirus-related Pol polyprotein from transposon TNT 1-94; Includes: RecName: Full=Protease; Includes: RecName: Full=Reverse transcriptase; Includes: RecName: Full=Endonuclease [Nicotiana tabacum]
c12898_g1_i1			0	28.7	sp|P59675|FIXB_SHIFL	RecName: Full=Protein FixB
c12899_g1_i1			0.34	0	sp|P10978|POLX_TOBAC	RecName: Full=Retrovirus-related Pol polyprotein from transposon TNT 1-94; Includes: RecName: Full=Protease; Includes: RecName: Full=Reverse transcriptase; Includes: RecName: Full=Endonuclease [Nicotiana tabacum]
c129_g1_i1			1.01	0	sp|C3LTA4|GRPE_VIBCM	RecName: Full=Protein GrpE; AltName: Full=HSP-70 cofactor [Vibrio cholerae M66-2]
c12900_g1_i1			0	0
c12903_g1_i1			1.38	0	sp|P50909|TRPB1_THEMA	RecName: Full=Tryptophan synthase beta chain 1 [Thermotoga maritima MSB8]
c12905_g1_i1			0.2	0	sp|B0KLZ2|LIGB_PSEPG	RecName: Full=DNA ligase B; AltName: Full=Polydeoxyribonucleotide synthase [NAD(+)] B [Pseudomonas putida GB-1]
c12905_g2_i1			0.27	0	sp|Q9A777|CALB_CAUCR	RecName: Full=Probable coniferyl aldehyde dehydrogenase; Short=CALDH [Caulobacter crescentus CB15]
c12907_g1_i1			1.74	0	sp|O49603|CVIF2_ARATH	RecName: Full=Cell wall / vacuolar inhibitor of fructosidase 2; Short=AtC/VIF2; Flags: Precursor [Arabidopsis thaliana]
c12908_g1_i1			0.52	3.69	sp|P14769|GGTA1_BOVIN	RecName: Full=N-acetyllactosaminide alpha-1,3-galactosyltransferase; AltName: Full=UDP-galactose:beta-D-galactosyl-1,4-N-acetyl-D-glucosaminide alpha-1,3-galactosyltransferase; Short=Galactosyltransferase [Bos taurus]
c12909_g1_i1	K02699	cds.c12909_g1_i1|m.1602	0.22	0	sp|Q9SUI4|PSAL_ARATH	RecName: Full=Photosystem I reaction center subunit XI, chloroplastic; Short=PSI-L; AltName: Full=PSI subunit V; Flags: Precursor [Arabidopsis thaliana]
c1291_g1_i1			1.31	0	sp|Q6BTT3|GWT1_DEBHA	RecName: Full=GPI-anchored wall transfer protein 1
c12913_g1_i1			1.14	0	sp|P93293|M300_ARATH	RecName: Full=Uncharacterized mitochondrial protein AtMg00300; AltName: Full=ORF1451; AltName: Full=ORF145a
c12913_g2_i1	K12619	cds.c12913_g2_i1|m.1603	0.14	0	sp|P10978|POLX_TOBAC	RecName: Full=Retrovirus-related Pol polyprotein from transposon TNT 1-94; Includes: RecName: Full=Protease; Includes: RecName: Full=Reverse transcriptase; Includes: RecName: Full=Endonuclease [Nicotiana tabacum]
c12914_g1_i1			0.25	0	sp|Q9LPI5|CID11_ARATH	RecName: Full=Polyadenylate-binding protein-interacting protein 11; Short=PABP-interacting protein 11; Short=Poly(A)-binding protein-interacting protein 11; AltName: Full=PAM2-containing protein CID11; AltName: Full=Protein CTC-INTERACTING DOMAIN 11 [Arabidopsis thaliana]
c12916_g1_i1			0.49	0	sp|H8ZPX2|SAPD_PSESP	RecName: Full=3-succinoylsemialdehyde-pyridine dehydrogenase; Short=SAPD
c1292_g1_i1	K10356	cds.c1292_g1_i1|m.212	0.2	0	sp|O43795|MYO1B_HUMAN	RecName: Full=Unconventional myosin-Ib; AltName: Full=MYH-1c; AltName: Full=Myosin I alpha; Short=MMI-alpha; Short=MMIa [Homo sapiens]
c1292_g2_i1			0.8	0	sp|P46735|MYO1B_MOUSE	RecName: Full=Unconventional myosin-Ib; AltName: Full=MIH-L; AltName: Full=Myosin I alpha; Short=MMI-alpha; Short=MMIa [Mus musculus]
c12921_g1_i1			0.25	0	sp|Q85FP0|MATK_ADICA	RecName: Full=Maturase K; AltName: Full=Intron maturase (chloroplast) [Adiantum capillus-veneris]
c12922_g1_i1			0.56	0	sp|Q47452|PCOA_ECOLX	RecName: Full=Copper resistance protein A; Flags: Precursor
c12925_g1_i1			0.46	0	sp|P22352|GPX3_HUMAN	RecName: Full=Glutathione peroxidase 3; Short=GPx-3; Short=GSHPx-3; AltName: Full=Extracellular glutathione peroxidase; AltName: Full=Plasma glutathione peroxidase; Short=GPx-P; Short=GSHPx-P; Flags: Precursor [Homo sapiens]
c12928_g1_i1			0	0	sp|O75643|U520_HUMAN	RecName: Full=U5 small nuclear ribonucleoprotein 200 kDa helicase; AltName: Full=Activating signal cointegrator 1 complex subunit 3-like 1; AltName: Full=BRR2 homolog; AltName: Full=U5 snRNP-specific 200 kDa protein; Short=U5-200KD [Homo sapiens]
c12933_g1_i1			0.21	0	sp|P07746|HMGT_ONCMY	RecName: Full=High mobility group-T protein; Short=HMG-T; AltName: Full=HMG-T1; Short=HMG-1
c12934_g1_i1			0.57	0	sp|P26769|ADCY2_RAT	RecName: Full=Adenylate cyclase type 2; AltName: Full=ATP pyrophosphate-lyase 2; AltName: Full=Adenylate cyclase type II; AltName: Full=Adenylyl cyclase 2 [Rattus norvegicus]
c12936_g1_i1			0.2	0	sp|Q6ZPR1|K1430_MOUSE	RecName: Full=UPF0501 protein KIAA1430
c12937_g1_i1			1.05	0	sp|P33057|MCEL_VAR67	RecName: Full=mRNA-capping enzyme catalytic subunit; AltName: Full=Virus termination factor large subunit; Short=VTF large subunit; AltName: Full=mRNA-capping enzyme 97 kDa subunit; AltName: Full=mRNA-capping enzyme D1 subunit; AltName: Full=mRNA-capping enzyme large subunit; Includes: RecName: Full=Polynucleotide 5'-triphosphatase; AltName: Full=mRNA 5'-triphosphatase; Short=TPase; Includes: Rec…
c12939_g1_i1			0.67	0	sp|P43296|RD19A_ARATH	RecName: Full=Cysteine proteinase RD19a; Short=RD19; Flags: Precursor [Arabidopsis thaliana]
c1294_g1_i1			0.21	0	sp|Q5RBR1|SRP19_PONAB	RecName: Full=Signal recognition particle 19 kDa protein; Short=SRP19
c12944_g1_i1			0.51	0	sp|Q51761|TRA2_PSEFL	RecName: Full=Putative transposase for insertion sequence IS1162
c12946_g1_i1	K04498	cds.c12946_g1_i1|m.1606	0.59	0	sp|Q6YXY2|HACL1_ORYSJ	RecName: Full=Probable histone acetyltransferase HAC-like 1
c1295_g1_i1		cds.c1295_g1_i1|m.213	0.63	0	sp|Q9PJ29|PROB_CAMJE	RecName: Full=Glutamate 5-kinase; AltName: Full=Gamma-glutamyl kinase; Short=GK [Campylobacter jejuni subsp. jejuni NCTC 11168 = ATCC 700819]
c12951_g1_i1			0.18	0	sp|Q32ZE2|AA2BR_RABIT	RecName: Full=Adenosine receptor A2b
c12952_g1_i1			0.47	0
c12953_g1_i1			1.14	2.64	sp|O75127|PTCD1_HUMAN	RecName: Full=Pentatricopeptide repeat-containing protein 1, mitochondrial [Homo sapiens]
c12953_g1_i2			0.28	0
c12954_g1_i1			0	0
c12955_g1_i1			0.54	0	sp|Q5R7W2|MPCP_PONAB	RecName: Full=Phosphate carrier protein, mitochondrial; AltName: Full=Phosphate transport protein; Short=PTP; AltName: Full=Solute carrier family 25 member 3; Flags: Precursor
c12957_g1_i1			0.2	0	sp|P04936|POLG_HRV2	RecName: Full=Genome polyprotein; Contains: RecName: Full=P3; Contains: RecName: Full=Protein 3AB; Contains: RecName: Full=P2; Contains: RecName: Full=P1; Contains: RecName: Full=Capsid protein VP0; AltName: Full=VP4-VP2; Contains: RecName: Full=Capsid protein VP4; AltName: Full=P1A; AltName: Full=Virion protein 4; Contains: RecName: Full=Capsid protein VP2; AltName: Full=P1B; AltName: Full=Virio…
c1296_g1_i1		cds.c1296_g1_i1|m.214	0.17	0	sp|Q1MRB3|DXS_LAWIP	RecName: Full=1-deoxy-D-xylulose-5-phosphate synthase; AltName: Full=1-deoxyxylulose-5-phosphate synthase; Short=DXP synthase; Short=DXPS [Lawsonia intracellularis PHE/MN1-00]
c12960_g1_i1			0.94	0	sp|Q9SJK3|AGO5_ARATH	RecName: Full=Protein argonaute 5
c12967_g1_i1			0.25	0
c1297_g1_i1		cds.c1297_g1_i1|m.215	0.19	0	sp|P08548|LIN1_NYCCO	RecName: Full=LINE-1 reverse transcriptase homolog
c12970_g1_i1			0.34	5.95
c12971_g1_i1		cds.c12971_g1_i1|m.1608	0.29	6.04	sp|Q9XDB4|SYI_FERPD	RecName: Full=Isoleucine--tRNA ligase; AltName: Full=Isoleucyl-tRNA synthetase; Short=IleRS
c12972_g1_i1			0.28	0	sp|Q58G59|KIF7_DANRE	RecName: Full=Kinesin-like protein kif7; AltName: Full=Kinesin-like protein costal2
c12973_g1_i1			0.24	0
c1298_g1_i1			0.69	0	sp|Q16849|PTPRN_HUMAN	RecName: Full=Receptor-type tyrosine-protein phosphatase-like N; Short=R-PTP-N; AltName: Full=Islet cell antigen 512; Short=ICA 512; AltName: Full=Islet cell autoantigen 3; AltName: Full=PTP IA-2; Flags: Precursor [Homo sapiens]
c12980_g1_i1			1.2	0
c12982_g1_i1			0.34	0	sp|Q58797|Y1402_METJA	RecName: Full=Uncharacterized protein MJ1402; Flags: Precursor [Methanocaldococcus jannaschii DSM 2661]
c12985_g1_i1		cds.c12985_g1_i1|m.1610	1.03	0	sp|A6VLE6|ILVD_ACTSZ	RecName: Full=Dihydroxy-acid dehydratase; Short=DAD [Actinobacillus succinogenes 130Z]
c12986_g1_i1			0.41	0	sp|Q5ZL18|P20D1_CHICK	RecName: Full=Probable carboxypeptidase PM20D1; AltName: Full=Peptidase M20 domain-containing protein 1; Flags: Precursor [Gallus gallus]
c12989_g1_i1		cds.c12989_g1_i1|m.1612	0.45	0	sp|Q8Y788|MUTL_LISMO	RecName: Full=DNA mismatch repair protein MutL [Listeria monocytogenes EGD-e]
c12990_g1_i1			1.37	0	sp|Q9QJ30|SCAF_HHV6Z	RecName: Full=Capsid scaffolding protein; AltName: Full=Capsid protein P40; AltName: Full=Protease precursor; Short=pPR; Contains: RecName: Full=Assemblin; AltName: Full=Protease; Contains: RecName: Full=Assembly protein; AltName: Full=Capsid assembly protein [Human herpesvirus 6 strain Z29]
c12990_g1_i2			0	0
c12991_g1_i1			0.14	0
c12991_g2_i1			0.42	0	sp|Q08562|ULS1_YEAST	RecName: Full=ATP-dependent helicase ULS1; AltName: Full=Role in silencing protein 1; AltName: Full=Ubiquitin ligase for SUMO conjugates protein 1 [Saccharomyces cerevisiae S288c]
c12992_g1_i1			1.8	0	sp|P29150|POL1_TORVR	RecName: Full=RNA1 polyprotein; AltName: Full=P1; Contains: RecName: Full=Protein X1; Contains: RecName: Full=Protein X2; Contains: RecName: Full=Putative ATP-dependent helicase; AltName: Full=Membrane-binding protein; AltName: Full=NTP-binding protein; Short=NTB; Contains: RecName: Full=Viral genome-linked protein; AltName: Full=VPg; Contains: RecName: Full=Picornain 3C-like protease; Short=3C-l…
c12993_g1_i1			0.26	0	sp|B0JX07|BIOD_MICAN	RecName: Full=ATP-dependent dethiobiotin synthetase BioD; AltName: Full=DTB synthetase; Short=DTBS; AltName: Full=Dethiobiotin synthase [Microcystis aeruginosa NIES-843]
c12994_g1_i1			0.08	0	sp|B0TSP8|COBS_SHEHH	RecName: Full=Cobalamin synthase [Shewanella halifaxensis HAW-EB4]
c12996_g1_i1			1.32	0
c12997_g1_i1			0.64	0	sp|P17671|E75BC_DROME	RecName: Full=Ecdysone-induced protein 75B, isoforms C/D; AltName: Full=E75-A; AltName: Full=Nuclear receptor subfamily 1 group D member 3, isoforms C/D [Drosophila melanogaster]
c12997_g2_i1			0.26	0
c13_g1_i1			0.24	0	sp|C7YRS6|KEX1_NECH7	RecName: Full=Pheromone-processing carboxypeptidase KEX1; AltName: Full=Carboxypeptidase D; Flags: Precursor [Nectria haematococca mpVI 77-13-4]
c13_g1_i2			0.18	0	sp|C7YRS6|KEX1_NECH7	RecName: Full=Pheromone-processing carboxypeptidase KEX1; AltName: Full=Carboxypeptidase D; Flags: Precursor [Nectria haematococca mpVI 77-13-4]
c1300_g1_i1			0.23	0
c13001_g1_i1		cds.c13001_g1_i1|m.1613	0.57	0	sp|Q7LHG5|YI31B_YEAST	RecName: Full=Transposon Ty3-I Gag-Pol polyprotein; AltName: Full=Gag3-Pol3; AltName: Full=Transposon Ty3-2 TYA-TYB polyprotein; Contains: RecName: Full=Capsid protein; Short=CA; AltName: Full=p24; Contains: RecName: Full=Spacer peptide p3; Contains: RecName: Full=Nucleocapsid protein p11; Short=NC; Contains: RecName: Full=Ty3 protease; Short=PR; AltName: Full=p16; Contains: RecName: Full=Spacer …
c13001_g1_i2		cds.c13001_g1_i2|m.1615	0	0	sp|Q7LHG5|YI31B_YEAST	RecName: Full=Transposon Ty3-I Gag-Pol polyprotein; AltName: Full=Gag3-Pol3; AltName: Full=Transposon Ty3-2 TYA-TYB polyprotein; Contains: RecName: Full=Capsid protein; Short=CA; AltName: Full=p24; Contains: RecName: Full=Spacer peptide p3; Contains: RecName: Full=Nucleocapsid protein p11; Short=NC; Contains: RecName: Full=Ty3 protease; Short=PR; AltName: Full=p16; Contains: RecName: Full=Spacer …
c13001_g2_i1		cds.c13001_g2_i1|m.1614	0.56	0	sp|P20825|POL2_DROME	RecName: Full=Retrovirus-related Pol polyprotein from transposon 297; Includes: RecName: Full=Protease; Includes: RecName: Full=Reverse transcriptase; Includes: RecName: Full=Endonuclease [Drosophila melanogaster]
c13001_g2_i2		cds.c13001_g2_i2|m.1616	0	0	sp|P20825|POL2_DROME	RecName: Full=Retrovirus-related Pol polyprotein from transposon 297; Includes: RecName: Full=Protease; Includes: RecName: Full=Reverse transcriptase; Includes: RecName: Full=Endonuclease [Drosophila melanogaster]
c13003_g1_i1			0	0	sp|P50448|F12AI_BOVIN	RecName: Full=Factor XIIa inhibitor; Short=XIIaINH; Flags: Precursor [Bos taurus]
c13007_g1_i1			1.04	0	sp|O81646|COMT1_CAPCH	RecName: Full=Caffeic acid 3-O-methyltransferase; Short=CAOMT; Short=COMT; AltName: Full=S-adenosysl-L-methionine:caffeic acid 3-O-methyltransferase
c13008_g1_i1		cds.c13008_g1_i1|m.1617	0.41	0	sp|P92519|M810_ARATH	RecName: Full=Uncharacterized mitochondrial protein AtMg00810; AltName: Full=ORF240b (mitochondrion) [Arabidopsis thaliana]
c13009_g1_i1			0	0	sp|Q9FGX2|BZIP1_ARATH	RecName: Full=Basic leucine zipper 1; Short=AtbZIP1; Short=bZIP protein 1 [Arabidopsis thaliana]
c1301_g1_i1	K14454	cds.c1301_g1_i1|m.216	0.35	0	sp|P17174|AATC_HUMAN	RecName: Full=Aspartate aminotransferase, cytoplasmic; Short=cAspAT; AltName: Full=Cysteine aminotransferase, cytoplasmic; AltName: Full=Cysteine transaminase, cytoplasmic; Short=cCAT; AltName: Full=Glutamate oxaloacetate transaminase 1; AltName: Full=Transaminase A [Homo sapiens]
c13014_g1_i1			0.7	0
c13015_g1_i1			2.24	0	sp|B0CLX4|VSI10_DANRE	RecName: Full=V-set and immunoglobulin domain-containing protein 10; Flags: Precursor
c13015_g2_i1			0.25	0
[truncated: 186,737 more rows]
