# Supplementary material for: Transcriptome analysis of Polygonum minus reveals candidate genes involved in important secondary metabolic pathways of phenylpropanoids and flavonoids
Source: PeerJ. 2017 Feb 28;5:e2938. doi: 10.7717/peerj.2938 (PMC5333554; doi:10.7717/peerj.2938)
Supplement: Supplemental Information 5 — Profiling of candidate genes related to the biosynthesis of phenylpropanoids and flavonoids. [file peerj-05-2938-s005.xlsx]

## Sheet: Transcripts
Query ID	KO entry	Protein ID	Leaf TPM	Root TPM	Subject ID	% Identity	Length	Mismatch	Gap-Open	E value	Bit Score	Description	Transcript ID	Leaf	Root
c12884_g1_i1			0.32	0	sp|O04058|PALY_HELAN	83.87	31	5	0	5e-09	55.8	RecName: Full=Phenylalanine ammonia-lyase	c12884_g1_i1	-0.49485	#NUM!
c31085_g1_i1	K10775	cds.c31085_g1_i1|m.5354	0.25	0	sp|O49835|PAL1_LITER	99.04	104	1	0	1e-67	221	RecName: Full=Phenylalanine ammonia-lyase 1; Short=PAL-1	c31085_g1_i1	-0.60206	#NUM!
c41301_g1_i1			0.79	2.21	sp|Q04593|PAL2_PEA	77.42	124	26	1	1e-57	194	RecName: Full=Phenylalanine ammonia-lyase 2	c41301_g1_i1	-0.102373	0.344392
c41301_g2_i1		cds.c41301_g2_i1|m.11890	0.92	14.84	sp|P45726|PALY_CAMSI	71.25	160	42	2	2e-54	187	RecName: Full=Phenylalanine ammonia-lyase	c41301_g2_i1	-0.0362122	1.17143
c43395_g1_i1	K10775	cds.c43395_g1_i1|m.15480	0.74	37.63	sp|P45735|PALY_VITVI	64.83	236	64	3	3e-91	281	RecName: Full=Phenylalanine ammonia-lyase	c43395_g1_i1	-0.130768	1.57553
c43395_g1_i2	K10775	cds.c43395_g1_i2|m.15481	0.18	0	sp|P45735|PALY_VITVI	64.41	236	65	3	5e-91	281	RecName: Full=Phenylalanine ammonia-lyase	c43395_g1_i2	-0.744727	#NUM!
c44984_g1_i1			1.37	0	sp|Q9SMK9|PAL2_CICAR	89.89	89	9	0	8e-47	169	RecName: Full=Phenylalanine ammonia-lyase 2	c44984_g1_i1	0.136721	#NUM!
c44984_g1_i2	K10775	cds.c44984_g1_i2|m.19704	187.88	1.69	sp|P45734|PALY_TRISU	80.93	215	41	0	9e-102	324	RecName: Full=Phenylalanine ammonia-lyase	c44984_g1_i2	2.27388	0.227887
c44984_g1_i3			39.04	0	sp|Q9SMK9|PAL2_CICAR	89.89	89	9	0	6e-48	169	RecName: Full=Phenylalanine ammonia-lyase 2	c44984_g1_i3	1.59151	#NUM!
c44984_g1_i4	K10775	cds.c44984_g1_i4|m.19706	0.1	0	sp|P45734|PALY_TRISU	75.19	129	32	0	1e-45	169	RecName: Full=Phenylalanine ammonia-lyase	c44984_g1_i4	-1	#NUM!
c45542_g1_i1			117.13	87.63	sp|P45726|PALY_CAMSI	80	155	31	0	7e-69	227	RecName: Full=Phenylalanine ammonia-lyase	c45542_g1_i1	2.06867	1.94265
c45542_g2_i1	K10775	cds.c45542_g2_i1|m.21487	16.46	2.5	sp|P24481|PAL1_PETCR	80.83	120	19	2	4e-49	179	RecName: Full=Phenylalanine ammonia-lyase 1	c45542_g2_i1	1.21643	0.39794
c45542_g2_i2	K10775	cds.c45542_g2_i2|m.21489	66.59	27.52	sp|P24481|PAL1_PETCR	81.4	129	20	2	5e-57	196	RecName: Full=Phenylalanine ammonia-lyase 1	c45542_g2_i2	1.82341	1.43965
c48055_g1_i1			272.43	133.22	sp|P45727|PALY_PERAE	88.89	108	12	0	1e-61	204	RecName: Full=Phenylalanine ammonia-lyase	c48055_g1_i1	2.43525	2.12457
c48055_g3_i1			353.06	224.82	sp|P35510|PAL1_ARATH	83.12	77	13	0	1e-37	137	RecName: Full=Phenylalanine ammonia-lyase 1 [Arabidopsis thaliana]	c48055_g3_i1	2.54785	2.35183
c48055_g3_i2			190.8	95.12	sp|P35510|PAL1_ARATH	81.82	77	14	0	2e-37	136	RecName: Full=Phenylalanine ammonia-lyase 1 [Arabidopsis thaliana]	c48055_g3_i2	2.28058	1.97827
c48055_g4_i1			66.03	96.88	sp|P45731|PAL1_POPKI	87.04	54	7	0	1e-26	107	RecName: Full=Phenylalanine ammonia-lyase G1	c48055_g4_i1	1.81974	1.98623
c48055_g4_i2			165.04	13.05	sp|P45731|PAL1_POPKI	87.04	54	7	0	1e-26	107	RecName: Full=Phenylalanine ammonia-lyase G1	c48055_g4_i2	2.21759	1.11561
c49213_g4_i1	K10775	cds.c49213_g4_i1|m.39085	148.16	89.65	sp|P24481|PAL1_PETCR	77.78	153	31	2	2e-65	224	RecName: Full=Phenylalanine ammonia-lyase 1	c49213_g4_i1	2.17073	1.95255
c49213_g4_i2			0.95	0	sp|P45728|PAL2_PETCR	73.53	34	9	0	2e-09	57.4	RecName: Full=Phenylalanine ammonia-lyase 2	c49213_g4_i2	-0.0222764	#NUM!
c51398_g1_i1	K10775	cds.c51398_g1_i1|m.53788	224.18	0	sp|P45735|PALY_VITVI	91.56	154	13	0	9e-101	302	RecName: Full=Phenylalanine ammonia-lyase	c51398_g1_i1	2.3506	#NUM!
c51398_g2_i1			0	0	sp|P45724|PAL2_ARATH	89.87	79	8	0	9e-41	145	RecName: Full=Phenylalanine ammonia-lyase 2 [Arabidopsis thaliana]	c51398_g2_i1	#NUM!	#NUM!
c51398_g2_i2	K10775	cds.c51398_g2_i2|m.53789	65.86	202.16	sp|P35510|PAL1_ARATH	83.79	401	65	0	0	721	RecName: Full=Phenylalanine ammonia-lyase 1 [Arabidopsis thaliana]	c51398_g2_i2	1.81862	2.3057
c51398_g3_i1	K10775	cds.c51398_g3_i1|m.53790	557.05	18.61	sp|P45731|PAL1_POPKI	74.14	263	53	3	2e-131	396	RecName: Full=Phenylalanine ammonia-lyase G1	c51398_g3_i1	2.74589	1.26975
c51446_g1_i1			12.98	3.12	sp|Q9SMK9|PAL2_CICAR	61.36	44	15	1	6e-07	53.1	RecName: Full=Phenylalanine ammonia-lyase 2	c51446_g1_i1	1.11327	0.494155
c51446_g1_i4			0.81	0	sp|Q9SMK9|PAL2_CICAR	61.36	44	15	1	1e-06	53.5	RecName: Full=Phenylalanine ammonia-lyase 2	c51446_g1_i4	-0.091515	#NUM!
c51446_g1_i9			2.32	10.85	sp|P45724|PAL2_ARATH	70.27	37	9	1	9e-08	52	RecName: Full=Phenylalanine ammonia-lyase 2 [Arabidopsis thaliana]	c51446_g1_i9	0.365488	1.03543
c55778_g1_i2			0.47	0	sp|P45724|PAL2_ARATH	68.57	35	11	0	8e-08	53.1	RecName: Full=Phenylalanine ammonia-lyase 2 [Arabidopsis thaliana]	c55778_g1_i2	-0.327902	#NUM!
c55778_g1_i5			0.18	0	sp|P45724|PAL2_ARATH	68.57	35	11	0	3e-07	53.1	RecName: Full=Phenylalanine ammonia-lyase 2 [Arabidopsis thaliana]	c55778_g1_i5	-0.744727	#NUM!
c57048_g1_i1		cds.c57048_g1_i1|m.105353	120.14	133.25	sp|P07218|PAL1_PHAVU	86.44	59	8	0	2e-29	117	RecName: Full=Phenylalanine ammonia-lyase class 1; AltName: Full=Phenylalanine ammonia-lyase class I	c57048_g1_i1	2.07969	2.12467
c57048_g2_i1			0.86	2.38	sp|P45727|PALY_PERAE	81.82	33	6	0	3e-14	72.8	RecName: Full=Phenylalanine ammonia-lyase	c57048_g2_i1	-0.0655015	0.376577
c57048_g3_i1			639.22	79.78	sp|O49835|PAL1_LITER	94.12	170	10	0	3e-113	344	RecName: Full=Phenylalanine ammonia-lyase 1; Short=PAL-1	c57048_g3_i1	2.80565	1.90189
c57048_g4_i1		cds.c57048_g4_i1|m.105361	236.35	211.17	sp|P45730|PALY_POPTR	86.03	408	57	0	0	747	RecName: Full=Phenylalanine ammonia-lyase	c57048_g4_i1	2.37356	2.32463
c57048_g4_i2		cds.c57048_g4_i2|m.105370	1.52	0	sp|P45730|PALY_POPTR	81.89	265	48	0	0	465	RecName: Full=Phenylalanine ammonia-lyase	c57048_g4_i2	0.181844	#NUM!
c57048_g5_i1	K10775	cds.c57048_g5_i1|m.105362	94.5	25.92	sp|P45734|PALY_TRISU	79.27	275	54	2	9e-139	419	RecName: Full=Phenylalanine ammonia-lyase	c57048_g5_i1	1.97543	1.41363
c57048_g5_i2	K10775	cds.c57048_g5_i2|m.105364	118.73	4.28	sp|O23865|PAL1_DAUCA	79.39	228	42	3	2e-107	335	RecName: Full=Phenylalanine ammonia-lyase 1	c57048_g5_i2	2.07456	0.631444
c75910_g1_i1			0.41	0	sp|P45733|PAL3_TOBAC	94.79	96	5	0	3e-56	189	RecName: Full=Phenylalanine ammonia-lyase	c75910_g1_i1	-0.387216	#NUM!
c50709_g1_i3			14.19	1.26	sp|O24146|4CL2_TOBAC	71.79	39	11	0	1e-12	69.7	RecName: Full=4-coumarate--CoA ligase 2; Short=4CL 2; AltName: Full=4-coumaroyl-CoA synthase 2	c50709_g1_i3	1.15198	0.100371
c54045_g1_i1			0	5.69	sp|O24145|4CL1_TOBAC	73.83	107	26	2	1e-45	160	RecName: Full=4-coumarate--CoA ligase 1; Short=4CL 1; AltName: Full=4-coumaroyl-CoA synthase 1	c54045_g1_i1	#NUM!	0.755112
c54045_g1_i2	K01904	cds.c54045_g1_i2|m.75116	16.05	55.23	sp|O24146|4CL2_TOBAC	73.91	138	34	2	4e-49	171	RecName: Full=4-coumarate--CoA ligase 2; Short=4CL 2; AltName: Full=4-coumaroyl-CoA synthase 2	c54045_g1_i2	1.20548	1.74218
c54045_g2_i1			10.24	92.9	sp|O24145|4CL1_TOBAC	76.09	138	33	0	2e-71	233	RecName: Full=4-coumarate--CoA ligase 1; Short=4CL 1; AltName: Full=4-coumaroyl-CoA synthase 1	c54045_g2_i1	1.0103	1.96802
c54045_g2_i2			0.6	2.21	sp|O24145|4CL1_TOBAC	82.19	73	13	0	3e-55	133	RecName: Full=4-coumarate--CoA ligase 1; Short=4CL 1; AltName: Full=4-coumaroyl-CoA synthase 1	c54045_g2_i2	-0.221849	0.344392
c54045_g2_i3	K01904	cds.c54045_g2_i3|m.75117	21.71	123.64	sp|O24145|4CL1_TOBAC	78.91	294	62	0	1e-171	499	RecName: Full=4-coumarate--CoA ligase 1; Short=4CL 1; AltName: Full=4-coumaroyl-CoA synthase 1	c54045_g2_i3	1.33666	2.09216
c54045_g2_i4	K01904	cds.c54045_g2_i4|m.75119	17.6	94.01	sp|O24145|4CL1_TOBAC	82.19	219	39	0	4e-133	383	RecName: Full=4-coumarate--CoA ligase 1; Short=4CL 1; AltName: Full=4-coumaroyl-CoA synthase 1	c54045_g2_i4	1.24551	1.97317
c54045_g4_i1		cds.c54045_g4_i1|m.75122	112.15	92.04	sp|Q9S725|4CL2_ARATH	62.5	104	38	1	3e-41	148	RecName: Full=4-coumarate--CoA ligase 2; Short=4CL 2; AltName: Full=4-coumarate--CoA ligase isoform 2; Short=At4CL2; AltName: Full=4-coumaroyl-CoA synthase 2 [Arabidopsis thaliana]	c54045_g4_i1	2.0498	1.96398
c54705_g2_i1	K01904	cds.c54705_g2_i1|m.81282	120.94	28.91	sp|P31687|4CL2_SOYBN	80.65	341	66	0	0	544	RecName: Full=4-coumarate--CoA ligase 2; Short=4CL 2; AltName: Full=4-coumaroyl-CoA synthase 2; AltName: Full=Clone 4CL16	c54705_g2_i1	2.08257	1.46105
c54705_g2_i2	K01904	cds.c54705_g2_i2|m.81284	1.78	2.96	sp|O24145|4CL1_TOBAC	74.18	244	63	0	6e-120	370	RecName: Full=4-coumarate--CoA ligase 1; Short=4CL 1; AltName: Full=4-coumaroyl-CoA synthase 1	c54705_g2_i2	0.25042	0.471292
c54705_g3_i1	K01904	cds.c54705_g3_i1|m.81287	5.69	55.06	sp|P31684|4CL1_SOLTU	63.3	109	38	2	3e-33	124	RecName: Full=4-coumarate--CoA ligase 1; Short=4CL 1; AltName: Full=4-coumaroyl-CoA synthase 1	c54705_g3_i1	0.755112	1.74084
c55738_g2_i2			224.84	0	sp|Q9S777|4CL3_ARATH	70.18	57	17	0	1e-20	93.6	RecName: Full=4-coumarate--CoA ligase 3; Short=4CL 3; AltName: Full=4-coumarate--CoA ligase isoform 3; Short=At4CL3; AltName: Full=4-coumaroyl-CoA synthase 3 [Arabidopsis thaliana]	c55738_g2_i2	2.35187	#NUM!
c55738_g2_i4			51.76	0	sp|Q9S777|4CL3_ARATH	73.17	41	11	0	2e-12	68.2	RecName: Full=4-coumarate--CoA ligase 3; Short=4CL 3; AltName: Full=4-coumarate--CoA ligase isoform 3; Short=At4CL3; AltName: Full=4-coumaroyl-CoA synthase 3 [Arabidopsis thaliana]	c55738_g2_i4	1.71399	#NUM!
c55738_g3_i1		cds.c55738_g3_i1|m.91565	134.41	70.56	sp|Q9S777|4CL3_ARATH	69.63	517	146	3	0	699	RecName: Full=4-coumarate--CoA ligase 3; Short=4CL 3; AltName: Full=4-coumarate--CoA ligase isoform 3; Short=At4CL3; AltName: Full=4-coumaroyl-CoA synthase 3 [Arabidopsis thaliana]	c55738_g3_i1	2.12843	1.84856
c55738_g3_i2			2.34	21.17	sp|O24540|4CL_VANPL	79.17	48	10	0	2e-17	80.5	RecName: Full=4-coumarate--CoA ligase; Short=4CL; AltName: Full=4-coumaroyl-CoA synthase	c55738_g3_i2	0.369216	1.32572
c20132_g1_i1			0.34	0	sp|Q43240|TCMO_ZINVI	47.14	70	34	1	8e-10	60.5	RecName: Full=Trans-cinnamate 4-monooxygenase; AltName: Full=Cinnamic acid 4-hydroxylase; Short=C4H; Short=CA4H; AltName: Full=Cytochrome P450 73; AltName: Full=Cytochrome P450C4H	c20132_g1_i1	-0.468521	#NUM!
c43347_g1_i1			0.23	267.14	sp|Q43054|TCMO_POPKI	94.59	74	4	0	9e-31	117	RecName: Full=Trans-cinnamate 4-monooxygenase; AltName: Full=Cinnamic acid 4-hydroxylase; Short=C4H; Short=CA4H; AltName: Full=Cytochrome P450 73; AltName: Full=Cytochrome P450C4H	c43347_g1_i1	-0.638272	2.42674
c45022_g1_i1			678.04	195.59	sp|Q04468|TCMO_HELTU	92.39	92	7	0	1e-33	125	RecName: Full=Trans-cinnamate 4-monooxygenase; AltName: Full=Cinnamic acid 4-hydroxylase; Short=C4H; Short=CA4H; AltName: Full=Cytochrome P450 73; AltName: Full=Cytochrome P450C4H	c45022_g1_i1	2.83126	2.29135
c45497_g1_i1		cds.c45497_g1_i1|m.21311	2.36	0	sp|Q43240|TCMO_ZINVI	83.64	110	18	0	3e-60	198	RecName: Full=Trans-cinnamate 4-monooxygenase; AltName: Full=Cinnamic acid 4-hydroxylase; Short=C4H; Short=CA4H; AltName: Full=Cytochrome P450 73; AltName: Full=Cytochrome P450C4H	c45497_g1_i1	0.372912	#NUM!
c45497_g2_i1	K00487	cds.c45497_g2_i1|m.21312	0.77	74.33	sp|P92994|TCMO_ARATH	84.26	108	17	0	4e-56	187	RecName: Full=Trans-cinnamate 4-monooxygenase; AltName: Full=Cinnamic acid 4-hydroxylase; Short=C4H; Short=CA4H; AltName: Full=Cytochrome P450 73; AltName: Full=Cytochrome P450C4H [Arabidopsis thaliana]	c45497_g2_i1	-0.113509	1.87116
c45497_g3_i1	K00487	cds.c45497_g3_i1|m.21313	1.65	22.18	sp|Q43054|TCMO_POPKI	79.46	258	53	0	1e-147	430	RecName: Full=Trans-cinnamate 4-monooxygenase; AltName: Full=Cinnamic acid 4-hydroxylase; Short=C4H; Short=CA4H; AltName: Full=Cytochrome P450 73; AltName: Full=Cytochrome P450C4H	c45497_g3_i1	0.217484	1.34596
c45497_g4_i1	K00487	cds.c45497_g4_i1|m.21314	0.09	119.57	sp|Q42797|TCMO_SOYBN	88.69	168	19	0	2e-99	302	RecName: Full=Trans-cinnamate 4-monooxygenase; AltName: Full=Cinnamic acid 4-hydroxylase; Short=C4H; Short=CA4H; AltName: Full=Cytochrome P450 73; AltName: Full=Cytochrome P450C4H [Glycine max]	c45497_g4_i1	-1.04576	2.07762
c45497_g4_i2			0.7	0	sp|Q42797|TCMO_SOYBN	85.26	95	14	0	9e-52	175	RecName: Full=Trans-cinnamate 4-monooxygenase; AltName: Full=Cinnamic acid 4-hydroxylase; Short=C4H; Short=CA4H; AltName: Full=Cytochrome P450 73; AltName: Full=Cytochrome P450C4H [Glycine max]	c45497_g4_i2	-0.154902	#NUM!
c54605_g3_i1			0.16	33.93	sp|Q43033|TCMO_PETCR	71.11	45	13	0	9e-14	71.6	RecName: Full=Trans-cinnamate 4-monooxygenase; AltName: Full=Cinnamic acid 4-hydroxylase; Short=C4H; Short=CA4H; AltName: Full=Cytochrome P450 73; AltName: Full=Cytochrome P450C4H	c54605_g3_i1	-0.79588	1.53058
c54605_g3_i2			0.77	8.9	sp|O24312|TCMO_POPTM	75.86	29	4	1	1e-05	47.4	RecName: Full=Trans-cinnamate 4-monooxygenase; AltName: Full=Cinnamic acid 4-hydroxylase; Short=C4H; Short=CA4H; AltName: Full=Cytochrome P450 73; AltName: Full=Cytochrome P450C4H	c54605_g3_i2	-0.113509	0.94939
c57000_g1_i1			23.03	152.81	sp|O24312|TCMO_POPTM	88.44	199	23	0	2e-101	312	RecName: Full=Trans-cinnamate 4-monooxygenase; AltName: Full=Cinnamic acid 4-hydroxylase; Short=C4H; Short=CA4H; AltName: Full=Cytochrome P450 73; AltName: Full=Cytochrome P450C4H	c57000_g1_i1	1.36229	2.18415
c57000_g1_i2	K00487	cds.c57000_g1_i2|m.104824	156.82	55.65	sp|Q42797|TCMO_SOYBN	90.04	231	23	0	1e-125	375	RecName: Full=Trans-cinnamate 4-monooxygenase; AltName: Full=Cinnamic acid 4-hydroxylase; Short=C4H; Short=CA4H; AltName: Full=Cytochrome P450 73; AltName: Full=Cytochrome P450C4H [Glycine max]	c57000_g1_i2	2.1954	1.74547
c57000_g1_i3	K00487	cds.c57000_g1_i3|m.104826	3.18	65.32	sp|Q42797|TCMO_SOYBN	86.15	231	32	0	7e-144	422	RecName: Full=Trans-cinnamate 4-monooxygenase; AltName: Full=Cinnamic acid 4-hydroxylase; Short=C4H; Short=CA4H; AltName: Full=Cytochrome P450 73; AltName: Full=Cytochrome P450C4H [Glycine max]	c57000_g1_i3	0.502427	1.81505
c57000_g1_i4			5.19	9.34	sp|P48522|TCMO_CATRO	96.97	33	1	0	6e-14	70.1	RecName: Full=Trans-cinnamate 4-monooxygenase; AltName: Full=Cinnamic acid 4-hydroxylase; Short=C4H; Short=CA4H; AltName: Full=Cytochrome P450 73; AltName: Full=Cytochrome P450C4H [Catharanthus roseus]	c57000_g1_i4	0.715167	0.970347
c57000_g1_i5			3.42	0	sp|P92994|TCMO_ARATH	88.5	200	23	0	8e-102	314	RecName: Full=Trans-cinnamate 4-monooxygenase; AltName: Full=Cinnamic acid 4-hydroxylase; Short=C4H; Short=CA4H; AltName: Full=Cytochrome P450 73; AltName: Full=Cytochrome P450C4H [Arabidopsis thaliana]	c57000_g1_i5	0.534026	#NUM!
c57000_g2_i1		cds.c57000_g2_i1|m.104830	406.85	75.41	sp|Q42797|TCMO_SOYBN	86.27	306	41	1	0	559	RecName: Full=Trans-cinnamate 4-monooxygenase; AltName: Full=Cinnamic acid 4-hydroxylase; Short=C4H; Short=CA4H; AltName: Full=Cytochrome P450 73; AltName: Full=Cytochrome P450C4H [Glycine max]	c57000_g2_i1	2.60943	1.87743
c57000_g2_i2	K00487	cds.c57000_g2_i2|m.104833	71.25	9.07	sp|Q04468|TCMO_HELTU	88.96	317	35	0	0	567	RecName: Full=Trans-cinnamate 4-monooxygenase; AltName: Full=Cinnamic acid 4-hydroxylase; Short=C4H; Short=CA4H; AltName: Full=Cytochrome P450 73; AltName: Full=Cytochrome P450C4H	c57000_g2_i2	1.85278	0.957607
c57000_g2_i3	K00487	cds.c57000_g2_i3|m.104835	82.4	149.28	sp|Q04468|TCMO_HELTU	87.7	317	39	0	0	526	RecName: Full=Trans-cinnamate 4-monooxygenase; AltName: Full=Cinnamic acid 4-hydroxylase; Short=C4H; Short=CA4H; AltName: Full=Cytochrome P450 73; AltName: Full=Cytochrome P450C4H	c57000_g2_i3	1.91593	2.174
c57000_g2_i4			1.65	17.82	sp|Q43054|TCMO_POPKI	92.31	65	5	0	3e-34	126	RecName: Full=Trans-cinnamate 4-monooxygenase; AltName: Full=Cinnamic acid 4-hydroxylase; Short=C4H; Short=CA4H; AltName: Full=Cytochrome P450 73; AltName: Full=Cytochrome P450C4H	c57000_g2_i4	0.217484	1.25091
c57000_g2_i5	K00487	cds.c57000_g2_i5|m.104837	2.3	0	sp|Q04468|TCMO_HELTU	86.97	307	40	0	3e-174	503	RecName: Full=Trans-cinnamate 4-monooxygenase; AltName: Full=Cinnamic acid 4-hydroxylase; Short=C4H; Short=CA4H; AltName: Full=Cytochrome P450 73; AltName: Full=Cytochrome P450C4H	c57000_g2_i5	0.361728	#NUM!
c16321_g1_i1			0.34	0	sp|Q8RVK9|CHS_CANSA	60	55	22	0	5e-23	70.1	RecName: Full=Naringenin-chalcone synthase	c16321_g1_i1	-0.468521	#NUM!
c19325_g1_i1			3.66	0	sp|P51090|CHSY_VITVI	85.71	42	6	0	4e-19	83.6	RecName: Full=Chalcone synthase; AltName: Full=Naringenin-chalcone synthase	c19325_g1_i1	0.563481	#NUM!
c21834_g1_i1			0.21	0	sp|P23569|CHSY_PUEML	64.58	96	34	0	2e-40	143	RecName: Full=Chalcone synthase; AltName: Full=Naringenin-chalcone synthase	c21834_g1_i1	-0.677781	#NUM!
c33736_g1_i1	K00660	cds.c33736_g1_i1|m.6165	0.4	0	sp|P48389|CHSY_DIACA	83.33	114	19	0	2e-64	206	RecName: Full=Chalcone synthase; AltName: Full=Naringenin-chalcone synthase	c33736_g1_i1	-0.39794	#NUM!
c37324_g1_i1		cds.c37324_g1_i1|m.8206	0.5	0	sp|Q43163|CHSB_SOLTU	48.23	226	116	1	7e-63	209	RecName: Full=Chalcone synthase 1B; AltName: Full=Naringenin-chalcone synthase 1B	c37324_g1_i1	-0.30103	#NUM!
c37324_g2_i1		cds.c37324_g2_i1|m.8207	0.4	0	sp|P23569|CHSY_PUEML	44.23	104	54	1	2e-21	93.2	RecName: Full=Chalcone synthase; AltName: Full=Naringenin-chalcone synthase	c37324_g2_i1	-0.39794	#NUM!
c40716_g1_i1	K00660	cds.c40716_g1_i1|m.11096	36.27	0	sp|P48385|CHSY_CALCH	69.25	374	114	1	0	546	RecName: Full=Chalcone synthase; AltName: Full=Naringenin-chalcone synthase	c40716_g1_i1	1.55955	#NUM!
c50327_g1_i1			15.09	0	sp|P16107|CHSY_PETCR	69.57	161	14	1	4e-69	223	RecName: Full=Chalcone synthase; AltName: Full=Naringenin-chalcone synthase	c50327_g1_i1	1.17869	#NUM!
c50327_g1_i2	K00660	cds.c50327_g1_i2|m.46193	1045.45	47.53	sp|P16107|CHSY_PETCR	88.19	127	15	0	7e-76	239	RecName: Full=Chalcone synthase; AltName: Full=Naringenin-chalcone synthase	c50327_g1_i2	3.0193	1.67697
c50327_g2_i1		cds.c50327_g2_i1|m.46195	987.53	40.33	sp|Q9LKP7|CHSY_DIAMO	88.19	144	17	0	2e-81	251	RecName: Full=Chalcone synthase; AltName: Full=Naringenin-chalcone synthase	c50327_g2_i1	2.99455	1.60563
c54803_g3_i3		cds.c54803_g3_i3|m.82209	11.09	0.68	sp|P51075|CHSY_BETPN	57.5	40	16	1	3e-07	55.1	RecName: Full=Chalcone synthase; AltName: Full=Naringenin-chalcone synthase	c54803_g3_i3	1.04493	-0.167491
c54803_g3_i6			0.71	0	sp|P51075|CHSY_BETPN	57.5	40	16	1	4e-08	55.1	RecName: Full=Chalcone synthase; AltName: Full=Naringenin-chalcone synthase	c54803_g3_i6	-0.148742	#NUM!
c56699_g1_i1			404.69	14.79	sp|P23419|CHS2_SOLLC	88.37	86	10	0	2e-49	166	RecName: Full=Chalcone synthase 2; AltName: Full=Naringenin-chalcone synthase 2	c56699_g1_i1	2.60712	1.16997
c56699_g4_i1	K00660	cds.c56699_g4_i1|m.101619	649.64	4.49	sp|Q9LKP7|CHSY_DIAMO	83.58	67	11	0	5e-36	132	RecName: Full=Chalcone synthase; AltName: Full=Naringenin-chalcone synthase	c56699_g4_i1	2.81267	0.652246
c56699_g5_i1			3.82	0	sp|P30079|CHSY_PINSY	87.5	56	7	0	2e-27	107	RecName: Full=Chalcone synthase; AltName: Full=Naringenin-chalcone synthase	c56699_g5_i1	0.582063	#NUM!
c56699_g5_i2			0.55	0	sp|Q9LKP7|CHSY_DIAMO	78.72	47	10	0	9e-19	82.8	RecName: Full=Chalcone synthase; AltName: Full=Naringenin-chalcone synthase	c56699_g5_i2	-0.259637	#NUM!
c56699_g5_i3			148.56	0	sp|P51086|CHS4_TRISU	87.32	71	9	0	3e-40	139	RecName: Full=Chalcone synthase 4; AltName: Full=Naringenin-chalcone synthase 4	c56699_g5_i3	2.1719	#NUM!
c57155_g1_i1	K00660	cds.c57155_g1_i1|m.106620	421.5	6.2	sp|Q9LKP7|CHSY_DIAMO	87.77	229	28	0	3e-141	410	RecName: Full=Chalcone synthase; AltName: Full=Naringenin-chalcone synthase	c57155_g1_i1	2.6248	0.792392
c57155_g1_i2	K00660	cds.c57155_g1_i2|m.106621	1278.07	4.91	sp|Q9LKP7|CHSY_DIAMO	86.08	237	33	0	4e-145	420	RecName: Full=Chalcone synthase; AltName: Full=Naringenin-chalcone synthase	c57155_g1_i2	3.10655	0.691081
c57155_g1_i3	K00660	cds.c57155_g1_i3|m.106623	900.6	0	sp|Q9LKP7|CHSY_DIAMO	86.08	237	33	0	8e-144	419	RecName: Full=Chalcone synthase; AltName: Full=Naringenin-chalcone synthase	c57155_g1_i3	2.95453	#NUM!
c57155_g2_i1	K00660	cds.c57155_g2_i1|m.106624	47.85	2.94	sp|P16107|CHSY_PETCR	85.71	161	23	0	2e-92	297	RecName: Full=Chalcone synthase; AltName: Full=Naringenin-chalcone synthase	c57155_g2_i1	1.67988	0.468347
c57155_g2_i2	K00660	cds.c57155_g2_i2|m.106628	227.77	8.33	sp|P16107|CHSY_PETCR	85.71	161	23	0	3e-82	270	RecName: Full=Chalcone synthase; AltName: Full=Naringenin-chalcone synthase	c57155_g2_i2	2.3575	0.920645
c57155_g2_i3	K00660	cds.c57155_g2_i3|m.106632	37.73	6.83	sp|P16107|CHSY_PETCR	89.17	120	13	0	2e-69	227	RecName: Full=Chalcone synthase; AltName: Full=Naringenin-chalcone synthase	c57155_g2_i3	1.57669	0.834421
c57155_g3_i1	K00660	cds.c57155_g3_i1|m.106627	218.85	30.54	sp|P16107|CHSY_PETCR	88.57	105	12	0	7e-62	202	RecName: Full=Chalcone synthase; AltName: Full=Naringenin-chalcone synthase	c57155_g3_i1	2.34015	1.48487
c77781_g1_i1	K00660	cds.c77781_g1_i1|m.125238	0.33	0	sp|P13416|CHS1_SINAL	76.72	116	27	0	2e-57	189	RecName: Full=Chalcone synthase 1; AltName: Full=Naringenin-chalcone synthase 1	c77781_g1_i1	-0.481486	#NUM!
c83341_g1_i1			1.04	0	sp|Q43188|CHS2_SOLTU	100	68	0	0	3e-42	146	RecName: Full=Chalcone synthase 2; AltName: Full=Naringenin-chalcone synthase 2	c83341_g1_i1	0.0170333	#NUM!
c51918_g2_i1			118.98	21.02	sp|Q8VZW3|CFI3_ARATH	41.27	126	51	2	6e-09	55.8	RecName: Full=Probable chalcone--flavonone isomerase 3; Short=Chalcone isomerase 3; AltName: Full=Chalcone isomerase-like 1 [Arabidopsis thaliana]	c51918_g2_i1	2.07547	1.32263
c51918_g2_i2			45.08	5.16	sp|Q8VZW3|CFI3_ARATH	42.31	130	48	3	9e-10	58.2	RecName: Full=Probable chalcone--flavonone isomerase 3; Short=Chalcone isomerase 3; AltName: Full=Chalcone isomerase-like 1 [Arabidopsis thaliana]	c51918_g2_i2	1.65398	0.71265
c51918_g2_i3		cds.c51918_g2_i3|m.57486	491.02	27.42	sp|Q8VZW3|CFI3_ARATH	53.4	103	47	1	3e-15	73.2	RecName: Full=Probable chalcone--flavonone isomerase 3; Short=Chalcone isomerase 3; AltName: Full=Chalcone isomerase-like 1 [Arabidopsis thaliana]	c51918_g2_i3	2.6911	1.43807
c51918_g3_i1			48.29	3.79	sp|Q8VZW3|CFI3_ARATH	69.61	102	30	1	1e-29	114	RecName: Full=Probable chalcone--flavonone isomerase 3; Short=Chalcone isomerase 3; AltName: Full=Chalcone isomerase-like 1 [Arabidopsis thaliana]	c51918_g3_i1	1.68386	0.578639
c51918_g3_i2			0.15	0	sp|Q8VZW3|CFI3_ARATH	49.17	120	31	2	2e-20	90.9	RecName: Full=Probable chalcone--flavonone isomerase 3; Short=Chalcone isomerase 3; AltName: Full=Chalcone isomerase-like 1 [Arabidopsis thaliana]	c51918_g3_i2	-0.823909	#NUM!
c51918_g3_i3		cds.c51918_g3_i3|m.57489	450.83	23.03	sp|Q8VZW3|CFI3_ARATH	69.61	102	30	1	7e-30	114	RecName: Full=Probable chalcone--flavonone isomerase 3; Short=Chalcone isomerase 3; AltName: Full=Chalcone isomerase-like 1 [Arabidopsis thaliana]	c51918_g3_i3	2.65401	1.36229
c51918_g3_i4			1.63	0	sp|Q8VZW3|CFI3_ARATH	49.17	120	31	2	2e-20	90.9	RecName: Full=Probable chalcone--flavonone isomerase 3; Short=Chalcone isomerase 3; AltName: Full=Chalcone isomerase-like 1 [Arabidopsis thaliana]	c51918_g3_i4	0.212188	#NUM!
c51918_g3_i5			0.57	0	sp|Q8VZW3|CFI3_ARATH	49.17	120	31	2	1e-20	90.9	RecName: Full=Probable chalcone--flavonone isomerase 3; Short=Chalcone isomerase 3; AltName: Full=Chalcone isomerase-like 1 [Arabidopsis thaliana]	c51918_g3_i5	-0.244125	#NUM!
c51918_g3_i6			0.68	0	sp|Q8VZW3|CFI3_ARATH	49.17	120	31	2	1e-20	90.9	RecName: Full=Probable chalcone--flavonone isomerase 3; Short=Chalcone isomerase 3; AltName: Full=Chalcone isomerase-like 1 [Arabidopsis thaliana]	c51918_g3_i6	-0.167491	#NUM!
c51918_g3_i7		cds.c51918_g3_i7|m.57491	187.89	17.45	sp|Q8VZW3|CFI3_ARATH	66.67	114	36	2	2e-31	118	RecName: Full=Probable chalcone--flavonone isomerase 3; Short=Chalcone isomerase 3; AltName: Full=Chalcone isomerase-like 1 [Arabidopsis thaliana]	c51918_g3_i7	2.2739	1.2418
c51918_g3_i8		cds.c51918_g3_i8|m.57492	1.47	0	sp|Q8VZW3|CFI3_ARATH	49.23	130	36	2	1e-25	104	RecName: Full=Probable chalcone--flavonone isomerase 3; Short=Chalcone isomerase 3; AltName: Full=Chalcone isomerase-like 1 [Arabidopsis thaliana]	c51918_g3_i8	0.167317	#NUM!
c52502_g1_i1	K01859	cds.c52502_g1_i1|m.62110	0.89	0	sp|Q9ZWR1|CFI_CITSI	61.9	84	32	0	5e-27	113	RecName: Full=Chalcone--flavonone isomerase; Short=Chalcone isomerase	c52502_g1_i1	-0.05061	#NUM!
c52502_g1_i2	K01859	cds.c52502_g1_i2|m.62111	9.4	3.1	sp|A5HBK6|CFI_PYRCO	64.38	219	78	0	9e-96	290	RecName: Full=Chalcone--flavonone isomerase; Short=Chalcone isomerase	c52502_g1_i2	0.973128	0.491362
c52502_g1_i3	K01859	cds.c52502_g1_i3|m.62113	0.28	0	sp|A5HBK6|CFI_PYRCO	68.7	131	41	0	7e-53	184	RecName: Full=Chalcone--flavonone isomerase; Short=Chalcone isomerase	c52502_g1_i3	-0.552842	#NUM!
c52502_g1_i4	K01859	cds.c52502_g1_i4|m.62116	19.8	2.25	sp|A5HBK6|CFI_PYRCO	68.7	131	41	0	3e-53	186	RecName: Full=Chalcone--flavonone isomerase; Short=Chalcone isomerase	c52502_g1_i4	1.29667	0.352183
c52502_g1_i5	K01859	cds.c52502_g1_i5|m.62119	10.06	0	sp|Q4AE11|CFI1_FRAAN	63.03	211	75	1	3e-83	259	RecName: Full=Chalcone--flavonone isomerase 1; Short=Chalcone isomerase 1	c52502_g1_i5	1.0026	#NUM!
c52502_g1_i6	K01859	cds.c52502_g1_i6|m.62121	30.33	8.43	sp|A5HBK6|CFI_PYRCO	64.38	219	78	0	1e-95	291	RecName: Full=Chalcone--flavonone isomerase; Short=Chalcone isomerase	c52502_g1_i6	1.48187	0.925828
c52502_g1_i7	K01859	cds.c52502_g1_i7|m.62126	0.08	0	sp|A5HBK6|CFI_PYRCO	68.7	131	41	0	7e-55	184	RecName: Full=Chalcone--flavonone isomerase; Short=Chalcone isomerase	c52502_g1_i7	-1.09691	#NUM!
c49046_g1_i1		cds.c49046_g1_i1|m.38110	4.89	13.66	sp|P41090|FL3H_VITVI	32.41	145	77	3	2e-14	73.9	RecName: Full=Naringenin,2-oxoglutarate 3-dioxygenase; AltName: Full=FHT; AltName: Full=Flavanone-3-hydroxylase; Short=F3H	c49046_g1_i1	0.689309	1.13545
c49638_g1_i1		cds.c49638_g1_i1|m.41657	0	0	sp|Q06942|FL3H_MALDO	32.87	356	208	7	3e-57	197	RecName: Full=Naringenin,2-oxoglutarate 3-dioxygenase; AltName: Full=FHT; AltName: Full=Flavanone-3-hydroxylase; Short=F3H	c49638_g1_i1	#NUM!	#NUM!
c49638_g1_i4		cds.c49638_g1_i4|m.41659	1.76	5.01	sp|Q06942|FL3H_MALDO	32.87	356	208	7	3e-57	197	RecName: Full=Naringenin,2-oxoglutarate 3-dioxygenase; AltName: Full=FHT; AltName: Full=Flavanone-3-hydroxylase; Short=F3H	c49638_g1_i4	0.245513	0.699838
c52143_g6_i1		cds.c52143_g6_i1|m.59284	1.03	11.41	sp|Q06942|FL3H_MALDO	36.23	345	209	6	3e-69	231	RecName: Full=Naringenin,2-oxoglutarate 3-dioxygenase; AltName: Full=FHT; AltName: Full=Flavanone-3-hydroxylase; Short=F3H	c52143_g6_i1	0.0128372	1.05729
c54616_g5_i1			0.22	0	sp|Q05965|FL3H_MATIN	84.31	51	8	0	2e-23	101	RecName: Full=Naringenin,2-oxoglutarate 3-dioxygenase; AltName: Full=FHT; AltName: Full=Flavanone-3-hydroxylase; Short=F3H	c54616_g5_i1	-0.657577	#NUM!
c54616_g5_i2			5.06	0	sp|P41090|FL3H_VITVI	65.36	179	13	2	8e-72	227	RecName: Full=Naringenin,2-oxoglutarate 3-dioxygenase; AltName: Full=FHT; AltName: Full=Flavanone-3-hydroxylase; Short=F3H	c54616_g5_i2	0.704151	#NUM!
c54616_g5_i3			0.3	0	sp|Q05965|FL3H_MATIN	84.31	51	8	0	1e-23	101	RecName: Full=Naringenin,2-oxoglutarate 3-dioxygenase; AltName: Full=FHT; AltName: Full=Flavanone-3-hydroxylase; Short=F3H	c54616_g5_i3	-0.522879	#NUM!
c54616_g5_i4			1.01	0	sp|Q05965|FL3H_MATIN	84.31	51	8	0	6e-25	101	RecName: Full=Naringenin,2-oxoglutarate 3-dioxygenase; AltName: Full=FHT; AltName: Full=Flavanone-3-hydroxylase; Short=F3H	c54616_g5_i4	0.00432137	#NUM!
c55964_g3_i1	K00475	cds.c55964_g3_i1|m.93859	340.69	1.38	sp|Q07353|FL3H_PETHY	77.55	98	22	0	9e-48	165	RecName: Full=Naringenin,2-oxoglutarate 3-dioxygenase; AltName: Full=FHT; AltName: Full=Flavanone-3-hydroxylase; Short=F3H	c55964_g3_i1	2.53236	0.139879
c55964_g3_i2	K00475	cds.c55964_g3_i2|m.93861	165.42	0	sp|Q07353|FL3H_PETHY	77.55	98	22	0	3e-48	166	RecName: Full=Naringenin,2-oxoglutarate 3-dioxygenase; AltName: Full=FHT; AltName: Full=Flavanone-3-hydroxylase; Short=F3H	c55964_g3_i2	2.21859	#NUM!
c55964_g4_i3			9.17	0	sp|P41090|FL3H_VITVI	90.1	101	10	0	1e-37	141	RecName: Full=Naringenin,2-oxoglutarate 3-dioxygenase; AltName: Full=FHT; AltName: Full=Flavanone-3-hydroxylase; Short=F3H	c55964_g4_i3	0.962369	#NUM!
c55964_g4_i5	K00475	cds.c55964_g4_i5|m.93863	1.42	0	sp|P41090|FL3H_VITVI	90.12	243	24	0	8e-141	414	RecName: Full=Naringenin,2-oxoglutarate 3-dioxygenase; AltName: Full=FHT; AltName: Full=Flavanone-3-hydroxylase; Short=F3H	c55964_g4_i5	0.152288	#NUM!
c55964_g4_i7	K00475	cds.c55964_g4_i7|m.93865	1.37	0	sp|P41090|FL3H_VITVI	90.12	243	24	0	4e-139	414	RecName: Full=Naringenin,2-oxoglutarate 3-dioxygenase; AltName: Full=FHT; AltName: Full=Flavanone-3-hydroxylase; Short=F3H	c55964_g4_i7	0.136721	#NUM!
c55964_g4_i8	K00475	cds.c55964_g4_i8|m.93866	937.62	80.79	sp|Q06942|FL3H_MALDO	86.02	322	45	0	0	547	RecName: Full=Naringenin,2-oxoglutarate 3-dioxygenase; AltName: Full=FHT; AltName: Full=Flavanone-3-hydroxylase; Short=F3H	c55964_g4_i8	2.97203	1.90736
c55964_g5_i1			211.65	6.02	sp|Q07353|FL3H_PETHY	86.96	46	6	0	3e-19	87	RecName: Full=Naringenin,2-oxoglutarate 3-dioxygenase; AltName: Full=FHT; AltName: Full=Flavanone-3-hydroxylase; Short=F3H	c55964_g5_i1	2.32562	0.779596
c55964_g8_i1			156.75	28.43	sp|P41090|FL3H_VITVI	85.19	27	4	0	4e-07	51.6	RecName: Full=Naringenin,2-oxoglutarate 3-dioxygenase; AltName: Full=FHT; AltName: Full=Flavanone-3-hydroxylase; Short=F3H	c55964_g8_i1	2.19521	1.45378
c56244_g6_i6		cds.c56244_g6_i6|m.96799	2.59	0	sp|P28038|FL3H_HORVU	25	180	98	8	1e-05	48.1	RecName: Full=Naringenin,2-oxoglutarate 3-dioxygenase; AltName: Full=FHT; AltName: Full=Flavanone-3-hydroxylase; Short=F3H	c56244_g6_i6	0.4133	#NUM!
c27230_g1_i1	K13082	cds.c27230_g1_i1|m.4073	0.83	3.82	sp|Q9XES5|DFRA_MALDO	65.29	242	83	1	1e-113	337	RecName: Full=Bifunctional dihydroflavonol 4-reductase/flavanone 4-reductase; AltName: Full=Dihydroflavonol 4-reductase; Short=DFR; AltName: Full=Dihydrokaempferol 4-reductase; AltName: Full=Flavanone 4-reductase; Short=FNR [Malus domestica]	c27230_g1_i1	-0.0809219	0.582063
c53787_g1_i2			9.07	0	sp|Q9XES5|DFRA_MALDO	34.02	97	60	2	3e-11	64.7	RecName: Full=Bifunctional dihydroflavonol 4-reductase/flavanone 4-reductase; AltName: Full=Dihydroflavonol 4-reductase; Short=DFR; AltName: Full=Dihydrokaempferol 4-reductase; AltName: Full=Flavanone 4-reductase; Short=FNR [Malus domestica]	c53787_g1_i2	0.957607	#NUM!
c56688_g2_i1	K13082	cds.c56688_g2_i1|m.101510	509.33	23.63	sp|Q9XES5|DFRA_MALDO	82.86	280	47	1	1e-172	496	RecName: Full=Bifunctional dihydroflavonol 4-reductase/flavanone 4-reductase; AltName: Full=Dihydroflavonol 4-reductase; Short=DFR; AltName: Full=Dihydrokaempferol 4-reductase; AltName: Full=Flavanone 4-reductase; Short=FNR [Malus domestica]	c56688_g2_i1	2.707	1.37346
c56688_g2_i2			15.39	0	sp|Q9XES5|DFRA_MALDO	66.89	148	17	2	2e-77	194	RecName: Full=Bifunctional dihydroflavonol 4-reductase/flavanone 4-reductase; AltName: Full=Dihydroflavonol 4-reductase; Short=DFR; AltName: Full=Dihydrokaempferol 4-reductase; AltName: Full=Flavanone 4-reductase; Short=FNR [Malus domestica]	c56688_g2_i2	1.18724	#NUM!
c57057_g2_i6		cds.c57057_g2_i6|m.105474	179.68	2.25	sp|Q9XES5|DFRA_MALDO	33.54	158	99	3	6e-17	80.9	RecName: Full=Bifunctional dihydroflavonol 4-reductase/flavanone 4-reductase; AltName: Full=Dihydroflavonol 4-reductase; Short=DFR; AltName: Full=Dihydrokaempferol 4-reductase; AltName: Full=Flavanone 4-reductase; Short=FNR [Malus domestica]	c57057_g2_i6	2.2545	0.352183
c21746_g1_i1			1.62	0	sp|P51105|DFRA_GERHY	60.34	58	22	1	4e-07	49.3	RecName: Full=Dihydroflavonol-4-reductase; Short=DFR; AltName: Full=Dihydrokaempferol 4-reductase	c21746_g1_i1	0.209515	#NUM!
c28454_g1_i1			0.96	0	sp|P51102|DFRA_ARATH	73.53	68	18	0	4e-29	113	RecName: Full=Dihydroflavonol-4-reductase; Short=DFR; AltName: Full=Dihydrokaempferol 4-reductase; AltName: Full=Protein TRANSPARENT TESTA 3 [Arabidopsis thaliana]	c28454_g1_i1	-0.0177288	#NUM!
c52939_g3_i4		cds.c52939_g3_i4|m.65655	0.89	0	sp|P51103|DFRA_CALCH	32.93	82	55	0	2e-10	63.5	RecName: Full=Dihydroflavonol-4-reductase; Short=DFR; AltName: Full=Dihydrokaempferol 4-reductase	c52939_g3_i4	-0.05061	#NUM!
c53787_g1_i1			16.88	0	sp|P51102|DFRA_ARATH	34.02	97	60	2	8e-11	63.2	RecName: Full=Dihydroflavonol-4-reductase; Short=DFR; AltName: Full=Dihydrokaempferol 4-reductase; AltName: Full=Protein TRANSPARENT TESTA 3 [Arabidopsis thaliana]	c53787_g1_i1	1.22737	#NUM!
c53787_g1_i3			2.48	0	sp|P51102|DFRA_ARATH	34.02	97	60	2	7e-11	63.2	RecName: Full=Dihydroflavonol-4-reductase; Short=DFR; AltName: Full=Dihydrokaempferol 4-reductase; AltName: Full=Protein TRANSPARENT TESTA 3 [Arabidopsis thaliana]	c53787_g1_i3	0.394452	#NUM!
c55447_g2_i1			0	7.12	sp|P51104|DFRA_DIACA	71.05	38	11	0	2e-11	62.8	RecName: Full=Dihydroflavonol-4-reductase; Short=DFR; AltName: Full=Dihydrokaempferol 4-reductase	c55447_g2_i1	#NUM!	0.85248
c55447_g2_i2			1.93	0	sp|P51104|DFRA_DIACA	71.05	38	11	0	2e-11	62.8	RecName: Full=Dihydroflavonol-4-reductase; Short=DFR; AltName: Full=Dihydrokaempferol 4-reductase	c55447_g2_i2	0.285557	#NUM!
c55447_g2_i3			49.59	19.21	sp|P51104|DFRA_DIACA	65.75	73	25	0	1e-23	99.4	RecName: Full=Dihydroflavonol-4-reductase; Short=DFR; AltName: Full=Dihydrokaempferol 4-reductase	c55447_g2_i3	1.69539	1.28353
c55447_g4_i2			15.38	0	sp|P51104|DFRA_DIACA	63.01	73	27	0	1e-22	96.3	RecName: Full=Dihydroflavonol-4-reductase; Short=DFR; AltName: Full=Dihydrokaempferol 4-reductase	c55447_g4_i2	1.18696	#NUM!
c56688_g1_i1			769.16	33.24	sp|P51105|DFRA_GERHY	61.67	60	21	1	5e-17	77.8	RecName: Full=Dihydroflavonol-4-reductase; Short=DFR; AltName: Full=Dihydrokaempferol 4-reductase	c56688_g1_i1	2.88602	1.52166
c57057_g2_i1		cds.c57057_g2_i1|m.105466	2.77	0	sp|P51105|DFRA_GERHY	35.71	84	53	1	7e-07	53.5	RecName: Full=Dihydroflavonol-4-reductase; Short=DFR; AltName: Full=Dihydrokaempferol 4-reductase	c57057_g2_i1	0.44248	#NUM!
c57196_g1_i2		cds.c57196_g1_i2|m.107134	2.96	0	sp|P51107|DFRA_SOLLC	38.69	168	99	2	5e-30	122	RecName: Full=Dihydroflavonol-4-reductase; Short=DFR; AltName: Full=Dihydrokaempferol 4-reductase	c57196_g1_i2	0.471292	#NUM!
c57196_g1_i3		cds.c57196_g1_i3|m.107135	4.23	0	sp|P14720|DFRA_PETHY	32.08	240	140	6	2e-33	115	RecName: Full=Dihydroflavonol-4-reductase; Short=DFR; AltName: Full=Dihydrokaempferol 4-reductase	c57196_g1_i3	0.62634	#NUM!
c57196_g1_i4		cds.c57196_g1_i4|m.107136	0	0	sp|P14720|DFRA_PETHY	35.29	272	153	6	4e-44	161	RecName: Full=Dihydroflavonol-4-reductase; Short=DFR; AltName: Full=Dihydrokaempferol 4-reductase	c57196_g1_i4	#NUM!	#NUM!
c57196_g1_i5		cds.c57196_g1_i5|m.107137	22	2.72	sp|P14720|DFRA_PETHY	35.29	272	153	6	1e-43	160	RecName: Full=Dihydroflavonol-4-reductase; Short=DFR; AltName: Full=Dihydrokaempferol 4-reductase	c57196_g1_i5	1.34242	0.434569
c57196_g1_i6		cds.c57196_g1_i6|m.107138	3.74	0	sp|P14720|DFRA_PETHY	55	80	36	0	5e-22	95.9	RecName: Full=Dihydroflavonol-4-reductase; Short=DFR; AltName: Full=Dihydrokaempferol 4-reductase	c57196_g1_i6	0.572872	#NUM!
c57196_g1_i7		cds.c57196_g1_i7|m.107139	4.23	8.41	sp|P14720|DFRA_PETHY	35.29	272	153	6	2e-44	161	RecName: Full=Dihydroflavonol-4-reductase; Short=DFR; AltName: Full=Dihydrokaempferol 4-reductase	c57196_g1_i7	0.62634	0.924796
c57196_g1_i8			1.85	0	sp|P14720|DFRA_PETHY	50	50	25	0	7e-15	52	RecName: Full=Dihydroflavonol-4-reductase; Short=DFR; AltName: Full=Dihydrokaempferol 4-reductase	c57196_g1_i8	0.267172	#NUM!
c57196_g2_i1			0.39	0	sp|P14720|DFRA_PETHY	37.5	48	30	0	4e-07	47.8	RecName: Full=Dihydroflavonol-4-reductase; Short=DFR; AltName: Full=Dihydrokaempferol 4-reductase	c57196_g2_i1	-0.408935	#NUM!
c57196_g2_i2			8.69	13.58	sp|P14720|DFRA_PETHY	35.29	85	53	1	2e-10	62.4	RecName: Full=Dihydroflavonol-4-reductase; Short=DFR; AltName: Full=Dihydrokaempferol 4-reductase	c57196_g2_i2	0.93902	1.1329
c57196_g2_i3			26.42	0	sp|P51103|DFRA_CALCH	33.71	89	53	2	1e-10	62.8	RecName: Full=Dihydroflavonol-4-reductase; Short=DFR; AltName: Full=Dihydrokaempferol 4-reductase	c57196_g2_i3	1.42193	#NUM!
c58344_g3_i1			0.12	0	sp|P51103|DFRA_CALCH	60.38	53	21	0	3e-16	67	RecName: Full=Dihydroflavonol-4-reductase; Short=DFR; AltName: Full=Dihydrokaempferol 4-reductase	c58344_g3_i1	-0.920819	#NUM!

## Sheet: Unigenes
Query ID	KO entry	Protein ID	Leaf TPM	Root TPM	Subject ID	% Identity	Length	Mismatch	Gap-Open	E value	Bit Score	Description	Unigene ID	Log Leaf	Log Root
c48055_g3			543.86	319.94	sp|P35510|PAL1_ARATH	83.12	77	13	0	1e-37	137	RecName: Full=Phenylalanine ammonia-lyase 1 [Arabidopsis thaliana]	c48055_g3	2.73549	2.50507
c57048_g4		cds.c57048_g4i1|m.105361	237.87	211.17	sp|P45730|PALY_POPTR	86.03	408	57	0	0	747	RecName: Full=Phenylalanine ammonia-lyase	c57048_g4	2.37634	2.32463
c51398_g2	K10775	cds.c51398_g2i2|m.53789	65.86	202.16	sp|P35510|PAL1_ARATH	83.79	401	65	0	0	721	RecName: Full=Phenylalanine ammonia-lyase 2 [Arabidopsis thaliana]	c51398_g2	1.81862	2.3057
c57048_g1		cds.c57048_g1i1|m.105353	120.14	133.25	sp|P07218|PAL1_PHAVU	86.44	59	8	0	2e-29	117	RecName: Full=Phenylalanine ammonia-lyase class 1; AltName: Full=Phenylalanine ammonia-lyase class I	c57048_g1	2.07969	2.12467
c48055_g1			272.43	133.22	sp|P45727|PALY_PERAE	88.89	108	12	0	1e-61	204	RecName: Full=Phenylalanine ammonia-lyase	c48055_g1	2.43525	2.12457
c48055_g4			231.07	109.93	sp|P45731|PAL1_POPKI	87.04	54	7	0	1e-26	107	RecName: Full=Phenylalanine ammonia-lyase G1	c48055_g4	2.36374	2.04112
c49213_g4	K10775	cds.c49213_g4i1|m.39085	149.11	89.65	sp|P24481|PAL1_PETCR	77.78	153	31	2	2e-65	224	RecName: Full=Phenylalanine ammonia-lyase 1	c49213_g4	2.17351	1.95255
c45542_g1			117.13	87.63	sp|P45726|PALY_CAMSI	80	155	31	0	7e-69	227	RecName: Full=Phenylalanine ammonia-lyase	c45542_g1	2.06867	1.94265
c57048_g3			639.22	79.78	sp|O49835|PAL1_LITER	94.12	170	10	0	3e-113	344	RecName: Full=Phenylalanine ammonia-lyase 1; Short=PAL-1	c57048_g3	2.80565	1.90189
c43395_g1	K10775	cds.c43395_g1i1|m.15480	0.92	37.63	sp|P45735|PALY_VITVI	64.83	236	64	3	3e-91	281	RecName: Full=Phenylalanine ammonia-lyase	c43395_g1	-0.0362122	1.57553
c57048_g5	K10775	cds.c57048_g5i1|m.105362	213.23	30.2	sp|P45734|PALY_TRISU	79.27	275	54	2	9e-139	419	RecName: Full=Phenylalanine ammonia-lyase	c57048_g5	2.32885	1.48001
c45542_g2	K10775	cds.c45542_g2i1|m.21487	83.05	30.02	sp|P24481|PAL1_PETCR	81.4	129	20	2	5e-57	196	RecName: Full=Phenylalanine ammonia-lyase 1	c45542_g2	1.91934	1.47741
c51398_g3	K10775	cds.c51398_g3i1|m.53790	557.05	18.61	sp|P45731|PAL1_POPKI	74.14	263	53	3	2e-131	396	RecName: Full=Phenylalanine ammonia-lyase G1	c51398_g3	2.74589	1.26975
c41301_g2		cds.c41301_g2i1|m.11890	0.92	14.84	sp|P45726|PALY_CAMSI	71.25	160	42	2	2e-54	187	RecName: Full=Phenylalanine ammonia-lyase	c41301_g2	-0.0362122	1.17143
c51446_g1			16.11	13.97	sp|Q9SMK9|PAL2_CICAR	61.36	44	15	1	6e-07	53.1	RecName: Full=Phenylalanine ammonia-lyase 2	c51446_g1	1.2071	1.1452
c57048_g2			0.86	2.38	sp|P45727|PALY_PERAE	81.82	33	6	0	3e-14	72.8	RecName: Full=Phenylalanine ammonia-lyase	c57048_g2	-0.0655015	0.376577
c41301_g1			0.79	2.21	sp|Q04593|PAL2_PEA	77.42	124	26	1	1e-57	194	RecName: Full=Phenylalanine ammonia-lyase 2	c41301_g1	-0.102373	0.344392
c44984_g1	K10775	cds.c44984_g1i2|m.19704	228.39	1.69	sp|P45734|PALY_TRISU	80.93	215	41	0	9e-102	324	RecName: Full=Phenylalanine ammonia-lyase 2	c44984_g1	2.35868	0.227887
c12884_g1			0.32	0	sp|O04058|PALY_HELAN	83.87	31	5	0	5e-09	55.8	RecName: Full=Phenylalanine ammonia-lyase	c12884_g1	-0.49485	#NUM!
c31085_g1	K10775	cds.c31085_g1i1|m.5354	0.25	0	sp|O49835|PAL1_LITER	99.04	104	1	0	1e-67	221	RecName: Full=Phenylalanine ammonia-lyase 1; Short=PAL-1	c31085_g1	-0.60206	#NUM!
c51398_g1	K10775	cds.c51398_g1i1|m.53788	224.18	0	sp|P45735|PALY_VITVI	91.56	154	13	0	9e-101	302	RecName: Full=Phenylalanine ammonia-lyase	c51398_g1	2.3506	#NUM!
c55778_g1			0.65	0	sp|P45724|PAL2_ARATH	68.57	35	11	0	8e-08	53.1	RecName: Full=Phenylalanine ammonia-lyase 2 [Arabidopsis thaliana]	c55778_g1	-0.187087	#NUM!
c75910_g1			0.41	0	sp|P45733|PAL3_TOBAC	94.79	96	5	0	3e-56	189	RecName: Full=Phenylalanine ammonia-lyase	c75910_g1	-0.387216	#NUM!
c54045_g2	K01904	cds.c54045_g2i3|m.75117	50.15	312.76	sp|O24145|4CL1_TOBAC	78.91	294	62	0	1e-171	499	RecName: Full=4-coumarate--CoA ligase 1; Short=4CL 1; AltName: Full=4-coumaroyl-CoA synthase 1	c54045_g2	1.70027	2.49521
c54045_g4		cds.c54045_g4i1|m.75122	112.15	92.04	sp|Q9S725|4CL2_ARATH	62.5	104	38	1	3e-41	148	RecName: Full=4-coumarate--CoA ligase 2; Short=4CL 2; AltName: Full=4-coumarate--CoA ligase isoform 2; Short=At4CL2; AltName: Full=4-coumaroyl-CoA synthase 2 [Arabidopsis thaliana]	c54045_g4	2.0498	1.96398
c55738_g3		cds.c55738_g3i1|m.91565	136.75	91.73	sp|Q9S777|4CL3_ARATH	69.63	517	146	3	0	699	RecName: Full=4-coumarate--CoA ligase 3; Short=4CL 3; AltName: Full=4-coumarate--CoA ligase isoform 3; Short=At4CL3; AltName: Full=4-coumaroyl-CoA synthase 3 [Arabidopsis thaliana]	c55738_g3	2.13593	1.96251
c54045_g1	K01904	cds.c54045_g1i2|m.75116	16.05	60.92	sp|O24145|4CL1_TOBAC	73.91	138	34	2	4e-49	171	RecName: Full=4-coumarate--CoA ligase 1; Short=4CL 1; AltName: Full=4-coumaroyl-CoA synthase 1	c54045_g1	1.20548	1.78476
c54705_g3	K01904	cds.c54705_g3i1|m.81287	5.69	55.06	sp|P31684|4CL1_SOLTU	63.3	109	38	2	3e-33	124	RecName: Full=4-coumarate--CoA ligase 1; Short=4CL 1; AltName: Full=4-coumaroyl-CoA synthase 1	c54705_g3	0.755112	1.74084
c54705_g2	K01904	cds.c54705_g2i1|m.81282	146.3	34.61	sp|P31687|4CL2_SOYBN	80.65	341	66	0	0	544	RecName: Full=4-coumarate--CoA ligase 2; Short=4CL 2; AltName: Full=4-coumaroyl-CoA synthase 2; AltName: Full=Clone 4CL16	c54705_g2	2.16524	1.5392
c50709_g1			14.19	1.26	sp|O24146|4CL2_TOBAC	71.79	39	11	0	1e-12	69.7	RecName: Full=4-coumarate--CoA ligase 2; Short=4CL 2; AltName: Full=4-coumaroyl-CoA synthase 2	c50709_g1	1.15198	0.100371
c55738_g2			276.6	0	sp|Q9S777|4CL3_ARATH	70.18	57	17	0	1e-20	93.6	RecName: Full=4-coumarate--CoA ligase 3; Short=4CL 3; AltName: Full=4-coumarate--CoA ligase isoform 3; Short=At4CL3; AltName: Full=4-coumaroyl-CoA synthase 3 [Arabidopsis thaliana]	c55738_g2	2.44185	#NUM!
c57000_g1	K00487	cds.c57000_g1i3|m.104826	191.64	283.12	sp|Q42797|TCMO_SOYBN	86.15	231	32	0	7e-144	422	RecName: Full=Trans-cinnamate 4-monooxygenase; AltName: Full=Cinnamic acid 4-hydroxylase; Short=C4H; Short=CA4H; AltName: Full=Cytochrome P450 73; AltName: Full=Cytochrome P450C4H	c57000_g1	2.28249	2.45197
c43347_g1			0.23	267.14	sp|Q43054|TCMO_POPKI	94.59	74	4	0	9e-31	117	RecName: Full=Trans-cinnamate 4-monooxygenase; AltName: Full=Cinnamic acid 4-hydroxylase; Short=C4H; Short=CA4H; AltName: Full=Cytochrome P450 73; AltName: Full=Cytochrome P450C4H	c43347_g1	-0.638272	2.42674
c57000_g2	K00487	cds.c57000_g2i2|m.104833	564.45	251.58	sp|Q04468|TCMO_HELTU	88.96	317	35	0	0	567	RecName: Full=Trans-cinnamate 4-monooxygenase; AltName: Full=Cinnamic acid 4-hydroxylase; Short=C4H; Short=CA4H; AltName: Full=Cytochrome P450 73; AltName: Full=Cytochrome P450C4H [Glycine max]	c57000_g2	2.75163	2.40068
c45022_g1			678.04	195.59	sp|Q04468|TCMO_HELTU	92.39	92	7	0	1e-33	125	RecName: Full=Trans-cinnamate 4-monooxygenase; AltName: Full=Cinnamic acid 4-hydroxylase; Short=C4H; Short=CA4H; AltName: Full=Cytochrome P450 73; AltName: Full=Cytochrome P450C4H	c45022_g1	2.83126	2.29135
c45497_g4	K00487	cds.c45497_g4i1|m.21314	0.79	119.57	sp|Q42797|TCMO_SOYBN	88.69	168	19	0	2e-99	302	RecName: Full=Trans-cinnamate 4-monooxygenase; AltName: Full=Cinnamic acid 4-hydroxylase; Short=C4H; Short=CA4H; AltName: Full=Cytochrome P450 73; AltName: Full=Cytochrome P450C4H [Glycine max]	c45497_g4	-0.102373	2.07762
c45497_g2	K00487	cds.c45497_g2i1|m.21312	0.77	74.33	sp|P92994|TCMO_ARATH	84.26	108	17	0	4e-56	187	RecName: Full=Trans-cinnamate 4-monooxygenase; AltName: Full=Cinnamic acid 4-hydroxylase; Short=C4H; Short=CA4H; AltName: Full=Cytochrome P450 73; AltName: Full=Cytochrome P450C4H [Arabidopsis thaliana]	c45497_g2	-0.113509	1.87116
c54605_g3			0.93	42.83	sp|Q43033|TCMO_PETCR	71.11	45	13	0	9e-14	71.6	RecName: Full=Trans-cinnamate 4-monooxygenase; AltName: Full=Cinnamic acid 4-hydroxylase; Short=C4H; Short=CA4H; AltName: Full=Cytochrome P450 73; AltName: Full=Cytochrome P450C4H	c54605_g3	-0.0315171	1.63175
c45497_g3	K00487	cds.c45497_g3i1|m.21313	1.65	22.18	sp|Q43054|TCMO_POPKI	79.46	258	53	0	1e-147	430	RecName: Full=Trans-cinnamate 4-monooxygenase; AltName: Full=Cinnamic acid 4-hydroxylase; Short=C4H; Short=CA4H; AltName: Full=Cytochrome P450 73; AltName: Full=Cytochrome P450C4H	c45497_g3	0.217484	1.34596
c20132_g1			0.34	0	sp|Q43240|TCMO_ZINVI	47.14	70	34	1	8e-10	60.5	RecName: Full=Trans-cinnamate 4-monooxygenase; AltName: Full=Cinnamic acid 4-hydroxylase; Short=C4H; Short=CA4H; AltName: Full=Cytochrome P450 73; AltName: Full=Cytochrome P450C4H	c20132_g1	-0.468521	#NUM!
c45497_g1		cds.c45497_g1i1|m.21311	2.36	0	sp|Q43240|TCMO_ZINVI	83.64	110	18	0	3e-60	198	RecName: Full=Trans-cinnamate 4-monooxygenase; AltName: Full=Cinnamic acid 4-hydroxylase; Short=C4H; Short=CA4H; AltName: Full=Cytochrome P450 73; AltName: Full=Cytochrome P450C4H	c45497_g1	0.372912	#NUM!
c50327_g1	K00660	cds.c50327_g1i2|m.46193	1060.54	47.53	sp|P16107|CHSY_PETCR	88.19	127	15	0	7e-76	239	RecName: Full=Chalcone synthase; AltName: Full=Naringenin-chalcone synthase	c50327_g1	3.02553	1.67697
c50327_g2		cds.c50327_g2i1|m.46195	987.53	40.33	sp|Q9LKP7|CHSY_DIAMO	88.19	144	17	0	2e-81	251	RecName: Full=Chalcone synthase; AltName: Full=Naringenin-chalcone synthase	c50327_g2	2.99455	1.60563
c57155_g3	K00660	cds.c57155_g3i1|m.106627	218.85	30.54	sp|P16107|CHSY_PETCR	88.57	105	12	0	7e-62	202	RecName: Full=Chalcone synthase; AltName: Full=Naringenin-chalcone synthase	c57155_g3	2.34015	1.48487
c57155_g2	K00660	cds.c57155_g2i1|m.106624	313.35	18.1	sp|P16107|CHSY_PETCR	85.71	161	23	0	2e-92	297	RecName: Full=Chalcone synthase; AltName: Full=Naringenin-chalcone synthase	c57155_g2	2.49603	1.25768
c56699_g1			404.69	14.79	sp|P23419|CHS2_SOLLC	88.37	86	10	0	2e-49	166	RecName: Full=Chalcone synthase 2; AltName: Full=Naringenin-chalcone synthase 2	c56699_g1	2.60712	1.16997
c57155_g1	K00660	cds.c57155_g1i2|m.106621	2600.17	11.11	sp|Q9LKP7|CHSY_DIAMO	86.08	237	33	0	4e-145	420	RecName: Full=Chalcone synthase; AltName: Full=Naringenin-chalcone synthase	c57155_g1	3.415	1.04571
c56699_g4	K00660	cds.c56699_g4i1|m.101619	649.64	4.49	sp|Q9LKP7|CHSY_DIAMO	83.58	67	11	0	5e-36	132	RecName: Full=Chalcone synthase; AltName: Full=Naringenin-chalcone synthase	c56699_g4	2.81267	0.652246
c54803_g3		cds.c54803_g3i3|m.82209	11.8	0.68	sp|P51075|CHSY_BETPN	57.5	40	16	1	4e-08	55.1	RecName: Full=Chalcone synthase; AltName: Full=Naringenin-chalcone synthase	c54803_g3	1.07188	-0.167491
c16321_g1			0.34	0	sp|Q8RVK9|CHS_CANSA	60	55	22	0	5e-23	70.1	RecName: Full=Naringenin-chalcone synthase	c16321_g1	-0.468521	#NUM!
c19325_g1			3.66	0	sp|P51090|CHSY_VITVI	85.71	42	6	0	4e-19	83.6	RecName: Full=Chalcone synthase; AltName: Full=Naringenin-chalcone synthase	c19325_g1	0.563481	#NUM!
c21834_g1			0.21	0	sp|P23569|CHSY_PUEML	64.58	96	34	0	2e-40	143	RecName: Full=Chalcone synthase; AltName: Full=Naringenin-chalcone synthase	c21834_g1	-0.677781	#NUM!
c33736_g1	K00660	cds.c33736_g1i1|m.6165	0.4	0	sp|P48389|CHSY_DIACA	83.33	114	19	0	2e-64	206	RecName: Full=Chalcone synthase; AltName: Full=Naringenin-chalcone synthase	c33736_g1	-0.39794	#NUM!
c37324_g1		cds.c37324_g1i1|m.8206	0.5	0	sp|Q43163|CHSB_SOLTU	48.23	226	116	1	7e-63	209	RecName: Full=Chalcone synthase 1B; AltName: Full=Naringenin-chalcone synthase 1B	c37324_g1	-0.30103	#NUM!
c37324_g2		cds.c37324_g2i1|m.8207	0.4	0	sp|P23569|CHSY_PUEML	44.23	104	54	1	2e-21	93.2	RecName: Full=Chalcone synthase; AltName: Full=Naringenin-chalcone synthase	c37324_g2	-0.39794	#NUM!
c40716_g1	K00660	cds.c40716_g1i1|m.11096	36.27	0	sp|P48385|CHSY_CALCH	69.25	374	114	1	0	546	RecName: Full=Chalcone synthase; AltName: Full=Naringenin-chalcone synthase	c40716_g1	1.55955	#NUM!
c56699_g5			152.93	0	sp|P51086|CHS4_TRISU	87.32	71	9	0	3e-40	139	RecName: Full=Chalcone synthase; AltName: Full=Naringenin-chalcone synthase	c56699_g5	2.18449	#NUM!
c77781_g1	K00660	cds.c77781_g1i1|m.125238	0.33	0	sp|P13416|CHS1_SINAL	76.72	116	27	0	2e-57	189	RecName: Full=Chalcone synthase 1; AltName: Full=Naringenin-chalcone synthase 1	c77781_g1	-0.481486	#NUM!
c83341_g1			1.04	0	sp|Q43188|CHS2_SOLTU	100	68	0	0	3e-42	146	RecName: Full=Chalcone synthase 2; AltName: Full=Naringenin-chalcone synthase 2	c83341_g1	0.0170333	#NUM!
c51918_g2		cds.c51918_g2i3|m.57486	655.08	53.6	sp|Q8VZW3|CFI3_ARATH	53.4	103	47	1	3e-15	73.2	RecName: Full=Probable chalcone--flavonone isomerase 3; Short=Chalcone isomerase 3; AltName: Full=Chalcone isomerase-like 1 [Arabidopsis thaliana]	c51918_g2	2.81629	1.72916
c51918_g3		cds.c51918_g3i7|m.57491	691.51	44.27	sp|Q8VZW3|CFI3_ARATH	66.67	114	36	2	2e-31	118	RecName: Full=Probable chalcone--flavonone isomerase 3; Short=Chalcone isomerase 3; AltName: Full=Chalcone isomerase-like 1 [Arabidopsis thaliana]	c51918_g3	2.8398	1.64611
c52502_g1	K01859	cds.c52502_g1i6|m.62121	70.84	13.78	sp|Q9ZWR1|CFI_CITSI	64.38	219	78	0	1e-95	291	RecName: Full=Chalcone--flavonone isomerase; Short=Chalcone isomerase	c52502_g1	1.85028	1.13925
c55964_g4	K00475	cds.c55964_g4i8|m.93866	949.58	80.79	sp|Q06942|FL3H_MALDO	86.02	322	45	0	0	547	RecName: Full=Naringenin,2-oxoglutarate 3-dioxygenase; AltName: Full=FHT; AltName: Full=Flavanone-3-hydroxylase; Short=F3H	c55964_g4	2.97753	1.90736
c55964_g8			156.75	28.43	sp|P41090|FL3H_VITVI	85.19	27	4	0	4e-07	51.6	RecName: Full=Naringenin,2-oxoglutarate 3-dioxygenase; AltName: Full=FHT; AltName: Full=Flavanone-3-hydroxylase; Short=F3H	c55964_g8	2.19521	1.45378
c49046_g1		cds.c49046_g1i1|m.38110	4.89	13.66	sp|P41090|FL3H_VITVI	32.41	145	77	3	2e-14	73.9	RecName: Full=Naringenin,2-oxoglutarate 3-dioxygenase; AltName: Full=FHT; AltName: Full=Flavanone-3-hydroxylase; Short=F3H	c49046_g1	0.689309	1.13545
c52143_g6		cds.c52143_g6i1|m.59284	1.03	11.41	sp|Q06942|FL3H_MALDO	36.23	345	209	6	3e-69	231	RecName: Full=Naringenin,2-oxoglutarate 3-dioxygenase; AltName: Full=FHT; AltName: Full=Flavanone-3-hydroxylase; Short=F3H	c52143_g6	0.0128372	1.05729
c55964_g5			211.65	6.02	sp|Q07353|FL3H_PETHY	86.96	46	6	0	3e-19	87	RecName: Full=Naringenin,2-oxoglutarate 3-dioxygenase; AltName: Full=FHT; AltName: Full=Flavanone-3-hydroxylase; Short=F3H	c55964_g5	2.32562	0.779596
c49638_g1		cds.c49638_g1i4|m.41659	1.76	5.01	sp|Q06942|FL3H_MALDO	32.87	356	208	7	3e-57	197	RecName: Full=Naringenin,2-oxoglutarate 3-dioxygenase; AltName: Full=FHT; AltName: Full=Flavanone-3-hydroxylase; Short=F3H	c49638_g1	0.245513	0.699838
c55964_g3	K00475	cds.c55964_g3i2|m.93861	506.11	1.38	sp|Q07353|FL3H_PETHY	77.55	98	22	0	3e-48	166	RecName: Full=Naringenin,2-oxoglutarate 3-dioxygenase; AltName: Full=FHT; AltName: Full=Flavanone-3-hydroxylase; Short=F3H	c55964_g3	2.70424	0.139879
c54616_g5			6.59	0	sp|P41090|FL3H_VITVI	65.36	179	13	2	8e-72	227	RecName: Full=Naringenin,2-oxoglutarate 3-dioxygenase; AltName: Full=FHT; AltName: Full=Flavanone-3-hydroxylase; Short=F3H	c54616_g5	0.818885	#NUM!
c56244_g6		cds.c56244_g6i6|m.96799	2.59	0	sp|P28038|FL3H_HORVU	25	180	98	8	1e-05	48.1	RecName: Full=Naringenin,2-oxoglutarate 3-dioxygenase; AltName: Full=FHT; AltName: Full=Flavanone-3-hydroxylase; Short=F3H	c56244_g6	0.4133	#NUM!
c56688_g1			769.16	33.24	sp|P51105|DFRA_GERHY	61.67	60	21	1	5e-17	77.8	RecName: Full=Dihydroflavonol-4-reductase; Short=DFR; AltName: Full=Dihydrokaempferol 4-reductase	c56688_g1	2.88602	1.52166
c55447_g2			51.52	26.33	sp|P51104|DFRA_DIACA	65.75	73	25	0	1e-23	99.4	RecName: Full=Dihydroflavonol-4-reductase; Short=DFR; AltName: Full=Dihydrokaempferol 4-reductase	c55447_g2	1.71198	1.42045
c56688_g2	K13082	cds.c56688_g2i1|m.101510	524.72	23.63	sp|Q9XES5|DFRA_MALDO	82.86	280	47	1	1e-172	496	RecName: Full=Bifunctional dihydroflavonol 4-reductase/flavanone 4-reductase; AltName: Full=Dihydroflavonol 4-reductase; Short=DFR; AltName: Full=Dihydrokaempferol 4-reductase; AltName: Full=Flavanone 4-reductase; Short=FNR [Malus domestica]	c56688_g2	2.71993	1.37346
c57196_g2			35.5	13.58	sp|P51103|DFRA_CALCH	33.71	89	53	2	1e-10	62.8	RecName: Full=Dihydroflavonol-4-reductase; Short=DFR; AltName: Full=Dihydrokaempferol 4-reductase	c57196_g2	1.55023	1.1329
c57196_g1		cds.c57196_g1i5|m.107137	39.01	11.13	sp|P14720|DFRA_PETHY	35.29	272	153	6	1e-43	160	RecName: Full=Dihydroflavonol-4-reductase; Short=DFR; AltName: Full=Dihydrokaempferol 4-reductase	c57196_g1	1.59118	1.0465
c27230_g1	K13082	cds.c27230_g1i1|m.4073	0.83	3.82	sp|Q9XES5|DFRA_MALDO	65.29	242	83	1	1e-113	337	RecName: Full=Bifunctional dihydroflavonol 4-reductase/flavanone 4-reductase; AltName: Full=Dihydroflavonol 4-reductase; Short=DFR; AltName: Full=Dihydrokaempferol 4-reductase; AltName: Full=Flavanone 4-reductase; Short=FNR [Malus domestica]	c27230_g1	-0.0809219	0.582063
c21746_g1			1.62	0	sp|P51105|DFRA_GERHY	60.34	58	22	1	4e-07	49.3	RecName: Full=Dihydroflavonol-4-reductase; Short=DFR; AltName: Full=Dihydrokaempferol 4-reductase	c21746_g1	0.209515	#NUM!
c28454_g1			0.96	0	sp|P51102|DFRA_ARATH	73.53	68	18	0	4e-29	113	RecName: Full=Dihydroflavonol-4-reductase; Short=DFR; AltName: Full=Dihydrokaempferol 4-reductase; AltName: Full=Protein TRANSPARENT TESTA 3 [Arabidopsis thaliana]	c28454_g1	-0.0177288	#NUM!
c52939_g3		cds.c52939_g3i4|m.65655	0.89	0	sp|P51103|DFRA_CALCH	32.93	82	55	0	2e-10	63.5	RecName: Full=Dihydroflavonol-4-reductase; Short=DFR; AltName: Full=Dihydrokaempferol 4-reductase	c52939_g3	-0.05061	#NUM!
c53787_g1			28.43	0	sp|Q9XES5|DFRA_MALDO	34.02	97	60	2	3e-11	64.7	RecName: Full=Bifunctional dihydroflavonol 4-reductase/flavanone 4-reductase; AltName: Full=Dihydroflavonol 4-reductase; Short=DFR; AltName: Full=Dihydrokaempferol 4-reductase; AltName: Full=Flavanone 4-reductase; Short=FNR [Malus domestica]	c53787_g1	1.45378	#NUM!
c55447_g4			15.38	0	sp|P51104|DFRA_DIACA	63.01	73	27	0	1e-22	96.3	RecName: Full=Dihydroflavonol-4-reductase; Short=DFR; AltName: Full=Dihydrokaempferol 4-reductase	c55447_g4	1.18696	#NUM!
c57057_g2		cds.c57057_g2i1|m.105466	2.77	0	sp|P51105|DFRA_GERHY	35.71	84	53	1	7e-07	53.5	RecName: Full=Dihydroflavonol-4-reductase; Short=DFR; AltName: Full=Dihydrokaempferol 4-reductase	c57057_g2	0.44248	#NUM!
c58344_g3			0.12	0	sp|P51103|DFRA_CALCH	60.38	53	21	0	3e-16	67	RecName: Full=Dihydroflavonol-4-reductase; Short=DFR; AltName: Full=Dihydrokaempferol 4-reductase	c58344_g3	-0.920819	#NUM!

## Sheet: Contigs
Contig ID	KO entry	Protein ID	Leaf TPM	Root TPM	Subject ID	% Identity	Length	Mismatch	Gap-Open	E value	Bit Score	Description	Contig ID	Leaf	Root
c48055			1047.36	563.09	sp|P45727|PALY_PERAE	88.89	108	12	0	1e-61	204	RecName: Full=Phenylalanine ammonia-lyase	c48055	3.0201	2.75058
c57048	K10775	cds.c57048_g4_i1|m.105361	1211.32	456.78	sp|P45730|PALY_POPTR	86.03	408	57	0	0	747	RecName: Full=Phenylalanine ammonia-lyase class 1; AltName: Full=Phenylalanine ammonia-lyase class I	c57048	3.08326	2.65971
c51398	K10775	cds.c51398_g2_i2|m.53789	847.09	220.77	sp|P35510|PAL1_ARATH	83.79	401	65	0	0	721	RecName: Full=Phenylalanine ammonia-lyase	c51398	2.92793	2.34394
c45542	K10775	cds.c45542_g2_i1|m.21487	200.18	117.65	sp|P45726|PALY_CAMSI	80	155	31	0	7e-69	227	RecName: Full=Phenylalanine ammonia-lyase	c45542	2.30142	2.07059
c49213	K10775	cds.c49213_g4_i1|m.39085	149.11	89.65	sp|P24481|PAL1_PETCR	77.78	153	31	2	2e-65	224	RecName: Full=Phenylalanine ammonia-lyase 1	c49213	2.17351	1.95255
c43395	K10775	cds.c43395_g1_i1|m.15480	0.92	37.63	sp|P45735|PALY_VITVI	64.83	236	64	3	3e-91	281	RecName: Full=Phenylalanine ammonia-lyase	c43395	-0.0362122	1.57553
c41301		cds.c41301_g2_i1|m.11890	1.71	17.05	sp|Q04593|PAL2_PEA	77.42	124	26	1	1e-57	194	RecName: Full=Phenylalanine ammonia-lyase 2	c41301	0.232996	1.23172
c51446			16.11	13.97	sp|Q9SMK9|PAL2_CICAR	61.36	44	15	1	6e-07	53.1	RecName: Full=Phenylalanine ammonia-lyase 2	c51446	1.2071	1.1452
c44984	K10775	cds.c44984_g1_i2|m.19704	228.39	1.69	sp|P45734|PALY_TRISU	80.93	215	41	0	9e-102	324	RecName: Full=Phenylalanine ammonia-lyase 2	c44984	2.35868	0.227887
c12884			0.32	0	sp|O04058|PALY_HELAN	83.87	31	5	0	5e-09	55.8	RecName: Full=Phenylalanine ammonia-lyase	c12884	-0.49485	#NUM!
c31085	K10775	cds.c31085_g1_i1|m.5354	0.25	0	sp|O49835|PAL1_LITER	99.04	104	1	0	1e-67	221	RecName: Full=Phenylalanine ammonia-lyase 1; Short=PAL-1	c31085	-0.60206	#NUM!
c55778			0.65	0	sp|P45724|PAL2_ARATH	68.57	35	11	0	8e-08	53.1	RecName: Full=Phenylalanine ammonia-lyase 2 [Arabidopsis thaliana]	c55778	-0.187087	#NUM!
c75910			0.41	0	sp|P45733|PAL3_TOBAC	94.79	96	5	0	3e-56	189	RecName: Full=Phenylalanine ammonia-lyase	c75910	-0.387216	#NUM!
c54045	K01904	cds.c54045_g2_i3|m.75117	178.35	465.72	sp|O24145|4CL1_TOBAC	78.91	294	62	0	1e-171	499	RecName: Full=4-coumarate--CoA ligase 1; Short=4CL 1; AltName: Full=4-coumaroyl-CoA synthase 1	c54045	2.25127	2.66812
c55738		cds.c55738_g3_i1|m.91565	413.35	91.73	sp|Q9S777|4CL3_ARATH	69.63	517	146	3	0	699	RecName: Full=4-coumarate--CoA ligase 3; Short=4CL 3; AltName: Full=4-coumarate--CoA ligase isoform 3; Short=At4CL3; AltName: Full=4-coumaroyl-CoA synthase 3 [Arabidopsis thaliana]	c55738	2.61632	1.96251
c54705	K01904	cds.c54705_g2_i1|m.81282	151.99	89.67	sp|P31687|4CL2_SOYBN	80.65	341	66	0	0	544	RecName: Full=4-coumarate--CoA ligase 2; Short=4CL 2; AltName: Full=4-coumaroyl-CoA synthase 2; AltName: Full=Clone 4CL16	c54705	2.18182	1.95265
c50709			14.19	1.26	sp|O24146|4CL2_TOBAC	71.79	39	11	0	1e-12	69.7	RecName: Full=4-coumarate--CoA ligase 2; Short=4CL 2; AltName: Full=4-coumaroyl-CoA synthase 2	c50709	1.15198	0.100371
c57000	K00487	cds.c57000_g2_i2|m.104833	756.09	534.7	sp|Q04468|TCMO_HELTU	88.96	317	35	0	0	567	RecName: Full=Trans-cinnamate 4-monooxygenase; AltName: Full=Cinnamic acid 4-hydroxylase; Short=C4H; Short=CA4H; AltName: Full=Cytochrome P450 73; AltName: Full=Cytochrome P450C4H	c57000	2.87857	2.72811
c43347			0.23	267.14	sp|Q43054|TCMO_POPKI	94.59	74	4	0	9e-31	117	RecName: Full=Trans-cinnamate 4-monooxygenase; AltName: Full=Cinnamic acid 4-hydroxylase; Short=C4H; Short=CA4H; AltName: Full=Cytochrome P450 73; AltName: Full=Cytochrome P450C4H	c43347	-0.638272	2.42674
c45497	K00487	cds.c45497_g3_i1|m.21313	5.57	216.08	sp|Q43054|TCMO_POPKI	79.46	258	53	0	1e-147	430	RecName: Full=Trans-cinnamate 4-monooxygenase; AltName: Full=Cinnamic acid 4-hydroxylase; Short=C4H; Short=CA4H; AltName: Full=Cytochrome P450 73; AltName: Full=Cytochrome P450C4H	c45497	0.745855	2.33461
c45022			678.04	195.59	sp|Q04468|TCMO_HELTU	92.39	92	7	0	1e-33	125	RecName: Full=Trans-cinnamate 4-monooxygenase; AltName: Full=Cinnamic acid 4-hydroxylase; Short=C4H; Short=CA4H; AltName: Full=Cytochrome P450 73; AltName: Full=Cytochrome P450C4H	c45022	2.83126	2.29135
c54605			0.93	42.83	sp|Q43033|TCMO_PETCR	71.11	45	13	0	9e-14	71.6	RecName: Full=Trans-cinnamate 4-monooxygenase; AltName: Full=Cinnamic acid 4-hydroxylase; Short=C4H; Short=CA4H; AltName: Full=Cytochrome P450 73; AltName: Full=Cytochrome P450C4H	c54605	-0.0315171	1.63175
c20132			0.34	0	sp|Q43240|TCMO_ZINVI	47.14	70	34	1	8e-10	60.5	RecName: Full=Trans-cinnamate 4-monooxygenase; AltName: Full=Cinnamic acid 4-hydroxylase; Short=C4H; Short=CA4H; AltName: Full=Cytochrome P450 73; AltName: Full=Cytochrome P450C4H	c20132	-0.468521	#NUM!
c50327	K00660	cds.c50327_g2_i1|m.46195	2048.07	87.86	sp|Q9LKP7|CHSY_DIAMO	88.19	144	17	0	2e-81	251	RecName: Full=Chalcone synthase; AltName: Full=Naringenin-chalcone synthase	c50327	3.31134	1.94379
c57155	K00660	cds.c57155_g1_i2|m.106621	3132.37	59.75	sp|Q9LKP7|CHSY_DIAMO	86.08	237	33	0	4e-145	420	RecName: Full=Chalcone synthase; AltName: Full=Naringenin-chalcone synthase	c57155	3.49587	1.77634
c56699	K00660	cds.c56699_g4_i1|m.101619	1207.26	19.28	sp|P23419|CHS2_SOLLC	88.37	86	10	0	2e-49	166	RecName: Full=Chalcone synthase 2; AltName: Full=Naringenin-chalcone synthase 2	c56699	3.0818	1.28511
c54803		cds.c54803_g3_i3|m.82209	11.8	0.68	sp|P51075|CHSY_BETPN	57.5	40	16	1	4e-08	55.1	RecName: Full=Chalcone synthase; AltName: Full=Naringenin-chalcone synthase	c54803	1.07188	-0.167491
c16321			0.34	0	sp|Q8RVK9|CHS_CANSA	60	55	22	0	5e-23	70.1	RecName: Full=Naringenin-chalcone synthase	c16321	-0.468521	#NUM!
c19325			3.66	0	sp|P51090|CHSY_VITVI	85.71	42	6	0	4e-19	83.6	RecName: Full=Chalcone synthase; AltName: Full=Naringenin-chalcone synthase	c19325	0.563481	#NUM!
c21834			0.21	0	sp|P23569|CHSY_PUEML	64.58	96	34	0	2e-40	143	RecName: Full=Chalcone synthase; AltName: Full=Naringenin-chalcone synthase	c21834	-0.677781	#NUM!
c33736	K00660	cds.c33736_g1_i1|m.6165	0.4	0	sp|P48389|CHSY_DIACA	83.33	114	19	0	2e-64	206	RecName: Full=Chalcone synthase; AltName: Full=Naringenin-chalcone synthase	c33736	-0.39794	#NUM!
c37324		cds.c37324_g1_i1|m.8206	0.9	0	sp|Q43163|CHSB_SOLTU	48.23	226	116	1	7e-63	209	RecName: Full=Chalcone synthase 1B; AltName: Full=Naringenin-chalcone synthase 1B	c37324	-0.0457575	#NUM!
c40716	K00660	cds.c40716_g1_i1|m.11096	36.27	0	sp|P48385|CHSY_CALCH	69.25	374	114	1	0	546	RecName: Full=Chalcone synthase; AltName: Full=Naringenin-chalcone synthase	c40716	1.55955	#NUM!
c77781	K00660	cds.c77781_g1_i1|m.125238	0.33	0	sp|P13416|CHS1_SINAL	76.72	116	27	0	2e-57	189	RecName: Full=Chalcone synthase 1; AltName: Full=Naringenin-chalcone synthase 1	c77781	-0.481486	#NUM!
c83341			1.04	0	sp|Q43188|CHS2_SOLTU	100	68	0	0	3e-42	146	RecName: Full=Chalcone synthase 2; AltName: Full=Naringenin-chalcone synthase 2	c83341	0.0170333	#NUM!
c51918		cds.c51918_g3_i7|m.57491	1346.59	97.87	sp|Q8VZW3|CFI3_ARATH	66.67	114	36	2	2e-31	118	RecName: Full=Probable chalcone--flavonone isomerase 3; Short=Chalcone isomerase 3; AltName: Full=Chalcone isomerase-like 1 [Arabidopsis thaliana]	c51918	3.12924	1.99065
c52502	K01859	cds.c52502_g1_i6|m.62121	70.84	13.78	sp|Q9ZWR1|CFI_CITSI	64.38	219	78	0	1e-95	291	RecName: Full=Chalcone--flavonone isomerase; Short=Chalcone isomerase	c52502	1.85028	1.13925
c55964	K00475	cds.c55964_g4_i8|m.93866	1824.09	116.62	sp|Q06942|FL3H_MALDO	86.02	322	45	0	0	547	RecName: Full=Naringenin,2-oxoglutarate 3-dioxygenase; AltName: Full=FHT; AltName: Full=Flavanone-3-hydroxylase; Short=F3H	c55964	3.26105	2.06677
c49046		cds.c49046_g1_i1|m.38110	4.89	13.66	sp|P41090|FL3H_VITVI	32.41	145	77	3	2e-14	73.9	RecName: Full=Naringenin,2-oxoglutarate 3-dioxygenase; AltName: Full=FHT; AltName: Full=Flavanone-3-hydroxylase; Short=F3H	c49046	0.689309	1.13545
c52143		cds.c52143_g6_i1|m.59284	1.03	11.41	sp|Q06942|FL3H_MALDO	36.23	345	209	6	3e-69	231	RecName: Full=Naringenin,2-oxoglutarate 3-dioxygenase; AltName: Full=FHT; AltName: Full=Flavanone-3-hydroxylase; Short=F3H	c52143	0.0128372	1.05729
c49638		cds.c49638_g1_i4|m.41659	1.76	5.01	sp|Q06942|FL3H_MALDO	32.87	356	208	7	3e-57	197	RecName: Full=Naringenin,2-oxoglutarate 3-dioxygenase; AltName: Full=FHT; AltName: Full=Flavanone-3-hydroxylase; Short=F3H	c49638	0.245513	0.699838
c54616			6.59	0	sp|P41090|FL3H_VITVI	65.36	179	13	2	8e-72	227	RecName: Full=Naringenin,2-oxoglutarate 3-dioxygenase; AltName: Full=FHT; AltName: Full=Flavanone-3-hydroxylase; Short=F3H	c54616	0.818885	#NUM!
c56244		cds.c56244_g6_i6|m.96799	2.59	0	sp|P28038|FL3H_HORVU	25	180	98	8	1e-05	48.1	RecName: Full=Naringenin,2-oxoglutarate 3-dioxygenase; AltName: Full=FHT; AltName: Full=Flavanone-3-hydroxylase; Short=F3H	c56244	0.4133	#NUM!
c56688	K13082	cds.c56688_g2_i1|m.101510	1293.88	56.87	sp|Q9XES5|DFRA_MALDO	82.86	280	47	1	1e-172	496	RecName: Full=Bifunctional dihydroflavonol 4-reductase/flavanone 4-reductase; AltName: Full=Dihydroflavonol 4-reductase; Short=DFR; AltName: Full=Dihydrokaempferol 4-reductase; AltName: Full=Flavanone 4-reductase; Short=FNR [Malus domestica]	c56688	3.11189	1.75488
c55447			66.9	26.33	sp|P51104|DFRA_DIACA	65.75	73	25	0	1e-23	99.4	RecName: Full=Dihydroflavonol-4-reductase; Short=DFR; AltName: Full=Dihydrokaempferol 4-reductase	c55447	1.82543	1.42045
c57196		cds.c57196_g1i5|m.107137	74.51	24.71	sp|P14720|DFRA_PETHY	35.29	272	153	6	1e-43	160	RecName: Full=Dihydroflavonol-4-reductase; Short=DFR; AltName: Full=Dihydrokaempferol 4-reductase	c57196	1.87221	1.39287
c27230	K13082	cds.c27230_g1_i1|m.4073	0.83	3.82	sp|Q9XES5|DFRA_MALDO	65.29	242	83	1	1e-113	337	RecName: Full=Bifunctional dihydroflavonol 4-reductase/flavanone 4-reductase; AltName: Full=Dihydroflavonol 4-reductase; Short=DFR; AltName: Full=Dihydrokaempferol 4-reductase; AltName: Full=Flavanone 4-reductase; Short=FNR [Malus domestica]	c27230	-0.0809219	0.582063
c21746			1.62	0	sp|P51105|DFRA_GERHY	60.34	58	22	1	4e-07	49.3	RecName: Full=Dihydroflavonol-4-reductase; Short=DFR; AltName: Full=Dihydrokaempferol 4-reductase	c21746	0.209515	#NUM!
c28454			0.96	0	sp|P51102|DFRA_ARATH	73.53	68	18	0	4e-29	113	RecName: Full=Dihydroflavonol-4-reductase; Short=DFR; AltName: Full=Dihydrokaempferol 4-reductase; AltName: Full=Protein TRANSPARENT TESTA 3 [Arabidopsis thaliana]	c28454	-0.0177288	#NUM!
c52939		cds.c52939_g3i4|m.65655	0.89	0	sp|P51103|DFRA_CALCH	32.93	82	55	0	2e-10	63.5	RecName: Full=Dihydroflavonol-4-reductase; Short=DFR; AltName: Full=Dihydrokaempferol 4-reductase	c52939	-0.05061	#NUM!
c53787			11.19	0	sp|Q9XES5|DFRA_MALDO	34.02	97	60	2	3e-11	64.7	RecName: Full=Bifunctional dihydroflavonol 4-reductase/flavanone 4-reductase; AltName: Full=Dihydroflavonol 4-reductase; Short=DFR; AltName: Full=Dihydrokaempferol 4-reductase; AltName: Full=Flavanone 4-reductase; Short=FNR [Malus domestica]	c53787	1.04883	#NUM!
c57057		cds.c57057_g2i1|m.105466	2.77	0	sp|P51105|DFRA_GERHY	35.71	84	53	1	7e-07	53.5	RecName: Full=Dihydroflavonol-4-reductase; Short=DFR; AltName: Full=Dihydrokaempferol 4-reductase	c57057	0.44248	#NUM!
c58344			0.12	0	sp|P51103|DFRA_CALCH	60.38	53	21	0	3e-16	67	RecName: Full=Dihydroflavonol-4-reductase; Short=DFR; AltName: Full=Dihydrokaempferol 4-reductase	c58344	-0.920819	#NUM!

## Sheet: Summary
Contig ID	Leaf	Root	Gene
c48055	3.0201	2.75058
c57048	3.08326	2.65971
c51398	2.92793	2.34394
c45542	2.30142	2.07059
c49213	2.17351	1.95255
c43395	-0.0362122	1.57553
c41301	0.232996	1.23172
c51446	1.2071	1.1452
c44984	2.35868	0.227887
c54045	2.25127	2.66812
c55738	2.61632	1.96251
c54705	2.18182	1.95265
c50709	1.15198	0.100371
c57000	2.87857	2.72811
c43347	-0.638272	2.42674
c45497	0.745855	2.33461
c45022	2.83126	2.29135
c54605	-0.0315171	1.63175
Contig ID	Leaf	Root	Gene
c50327	3.31134	1.94379
c57155	3.49587	1.77634
c56699	3.0818	1.28511
c54803	1.07188	-0.167491
c51918	3.12924	1.99065
c52502	1.85028	1.13925
c55964	3.26105	2.06677
c49046	0.689309	1.13545
c52143	0.0128372	1.05729
c49638	0.245513	0.699838
c56688	3.11189	1.75488
c55447	1.82543	1.42045
c57196	1.87221	1.39287
c27230	-0.0809219	0.582063
Unigene ID	Leaf	Root	Gene
c48055_g3	2.73549	2.50507
c57048_g4	2.37634	2.32463
c51398_g2	1.81862	2.3057
c57048_g1	2.07969	2.12467
c48055_g1	2.43525	2.12457
c48055_g4	2.36374	2.04112
c49213_g4	2.17351	1.95255
c45542_g1	2.06867	1.94265
c57048_g3	2.80565	1.90189
c43395_g1	-0.0362122	1.57553
c57048_g5	2.32885	1.48001
c45542_g2	1.91934	1.47741
c51398_g3	2.74589	1.26975
c41301_g2	-0.0362122	1.17143
c51446_g1	1.2071	1.1452
c57048_g2	-0.0655015	0.376577
c41301_g1	-0.102373	0.344392
c44984_g1	2.35868	0.227887
c54045_g2	1.70027	2.49521
c54045_g4	2.0498	1.96398
c55738_g3	2.13593	1.96251
c54045_g1	1.20548	1.78476
c54705_g3	0.755112	1.74084
c54705_g2	2.16524	1.5392
c50709_g1	1.15198	0.100371
c57000_g1	2.28249	2.45197
c43347_g1	-0.638272	2.42674
c57000_g2	2.75163	2.40068
c45022_g1	2.83126	2.29135
c45497_g4	-0.102373	2.07762
c45497_g2	-0.113509	1.87116
c54605_g3	-0.0315171	1.63175
c45497_g3	0.217484	1.34596
Unigene ID	Leaf	Root	Gene
c50327_g1	3.02553	1.67697
c50327_g2	2.99455	1.60563
c57155_g3	2.34015	1.48487
c57155_g2	2.49603	1.25768
c56699_g1	2.60712	1.16997
c57155_g1	3.415	1.04571
c56699_g4	2.81267	0.652246
c54803_g3	1.07188	-0.167491
c51918_g2	2.81629	1.72916
c51918_g3	2.8398	1.64611
c52502_g1	1.85028	1.13925
c55964_g4	2.97753	1.90736
c55964_g8	2.19521	1.45378
c49046_g1	0.689309	1.13545
c52143_g6	0.0128372	1.05729
c55964_g5	2.32562	0.779596
c49638_g1	0.245513	0.699838
c55964_g3	2.70424	0.139879
c56688_g1	2.88602	1.52166
c55447_g2	1.71198	1.42045
c56688_g2	2.71993	1.37346
c57196_g2	1.55023	1.1329
c57196_g1	1.59118	1.0465
c27230_g1	-0.0809219	0.582063

## Sheet: LDOX
Query ID	KO entry	Protein ID	Leaf TPM	Root TPM	Subject ID	% Identity	Length	Mismatch	Gap-Open	E value	Bit Score	Description
c54766_g2_i1	K05277	cds.c54766_g2_i1|m.81850	141.68	26.36	sp|P51091|LDOX_MALDO	88.46	130	15	0	2e-80	248	RecName: Full=Leucoanthocyanidin dioxygenase; Short=LDOX; Short=Leucocyanidin oxygenase; AltName: Full=Anthocyanidin synthase; AltName: Full=Leucoanthocyanidin hydroxylase
c54766_g3_i2	K05277	cds.c54766_g3_i2|m.81856	493.26	44.64	sp|P51093|LDOX_VITVI	83.19	113	19	0	6e-64	204	RecName: Full=Leucoanthocyanidin dioxygenase; Short=LDOX; Short=Leucocyanidin oxygenase; AltName: Full=Leucoanthocyanidin hydroxylase
c54766_g3_i1			1.92	0	sp|P51093|LDOX_VITVI	65.73	143	19	1	3e-58	191	RecName: Full=Leucoanthocyanidin dioxygenase; Short=LDOX; Short=Leucocyanidin oxygenase; AltName: Full=Leucoanthocyanidin hydroxylase
c45327_g1_i2		cds.c45327_g1_i2|m.20794	3.38	0	sp|P51091|LDOX_MALDO	34.89	235	134	6	6e-41	149	RecName: Full=Leucoanthocyanidin dioxygenase; Short=LDOX; Short=Leucocyanidin oxygenase; AltName: Full=Anthocyanidin synthase; AltName: Full=Leucoanthocyanidin hydroxylase
c45327_g1_i1		cds.c45327_g1_i1|m.20791	4.3	4.77	sp|P51091|LDOX_MALDO	34.51	226	129	6	9e-37	138	RecName: Full=Leucoanthocyanidin dioxygenase; Short=LDOX; Short=Leucocyanidin oxygenase; AltName: Full=Anthocyanidin synthase; AltName: Full=Leucoanthocyanidin hydroxylase
c54766_g4_i2			116.38	0	sp|P51092|LDOX_PETHY	67.12	73	22	2	9e-20	89.4	RecName: Full=Leucoanthocyanidin dioxygenase; Short=LDOX; Short=Leucocyanidin oxygenase; AltName: Full=Leucoanthocyanidin hydroxylase
c54766_g4_i1			208.01	31.4	sp|P51092|LDOX_PETHY	67.12	73	22	2	1e-19	89.4	RecName: Full=Leucoanthocyanidin dioxygenase; Short=LDOX; Short=Leucocyanidin oxygenase; AltName: Full=Leucoanthocyanidin hydroxylase
c54766_g1_i2			95.26	15.76	sp|P51091|LDOX_MALDO	72.22	36	10	0	5e-10	58.2	RecName: Full=Leucoanthocyanidin dioxygenase; Short=LDOX; Short=Leucocyanidin oxygenase; AltName: Full=Anthocyanidin synthase; AltName: Full=Leucoanthocyanidin hydroxylase

## Sheet: FLS
Query ID	KO entry	Protein ID	Leaf TPM	Root TPM	Subject ID	% Identity	Length	Mismatch	Gap-Open	E value	Bit Score	Description
c47232_g3_i1	K05278	cds.c47232_g3_i1|m.28475	5.64	1.96	sp|Q9ZWQ9|FLS_CITUN	70.92	306	86	2	9e-150	432	RecName: Full=Flavonol synthase/flavanone 3-hydroxylase; AltName: Full=CitFLS; Short=FLS
c54751_g1_i1	K05278	cds.c54751_g1_i1|m.81712	245.51	84.76	sp|Q9ZWQ9|FLS_CITUN	65.03	143	50	0	9e-66	210	RecName: Full=Flavonol synthase/flavanone 3-hydroxylase; AltName: Full=CitFLS; Short=FLS
c54881_g1_i1		cds.c54881_g1_i1|m.82919	4.42	74.57	sp|Q7XZQ6|FLS_PETCR	36.48	318	192	8	3e-63	214	RecName: Full=Flavonol synthase/flavanone 3-hydroxylase
c51563_g1_i1		cds.c51563_g1_i1|m.55015	24.84	6.42	sp|Q96330|FLS1_ARATH	36.89	309	188	6	2e-53	187	RecName: Full=Flavonol synthase/flavanone 3-hydroxylase; AltName: Full=FLS 1 [Arabidopsis thaliana]
c70538_g1_i1			0.67	0	sp|Q41452|FLS_SOLTU	96.1	77	3	0	8e-47	157	RecName: Full=Flavonol synthase/flavanone 3-hydroxylase; Short=FLS
c54751_g2_i2	K05278	cds.c54751_g2_i2|m.81715	219.25	6.99	sp|Q9ZWQ9|FLS_CITUN	46.15	182	93	5	2e-42	153	RecName: Full=Flavonol synthase/flavanone 3-hydroxylase; AltName: Full=CitFLS; Short=FLS
c54751_g2_i4	K05278	cds.c54751_g2_i4|m.81718	16.79	6.25	sp|Q9ZWQ9|FLS_CITUN	46.7	182	92	5	8e-42	152	RecName: Full=Flavonol synthase/flavanone 3-hydroxylase; AltName: Full=CitFLS; Short=FLS
c54751_g2_i1	K05278	cds.c54751_g2_i1|m.81713	0.19	4.04	sp|Q9ZWQ9|FLS_CITUN	40.58	207	93	6	7e-37	139	RecName: Full=Flavonol synthase/flavanone 3-hydroxylase; AltName: Full=CitFLS; Short=FLS
c32693_g1_i1		cds.c32693_g1_i1|m.5814	0.75	0	sp|Q9ZWQ9|FLS_CITUN	40.12	172	101	2	8e-37	137	RecName: Full=Flavonol synthase/flavanone 3-hydroxylase; AltName: Full=CitFLS; Short=FLS
c54751_g2_i5	K05278	cds.c54751_g2_i5|m.81719	0	0	sp|Q9ZWQ9|FLS_CITUN	46.5	157	79	5	4e-35	134	RecName: Full=Flavonol synthase/flavanone 3-hydroxylase; AltName: Full=CitFLS; Short=FLS
c54751_g2_i3	K05278	cds.c54751_g2_i3|m.81716	21.14	0	sp|Q9ZWQ9|FLS_CITUN	47.13	157	78	5	9e-35	134	RecName: Full=Flavonol synthase/flavanone 3-hydroxylase; AltName: Full=CitFLS; Short=FLS
c48014_g2_i2		cds.c48014_g2_i2|m.32343	0.23	0	sp|Q7XZQ6|FLS_PETCR	40.62	160	94	1	3e-32	130	RecName: Full=Flavonol synthase/flavanone 3-hydroxylase
c60034_g1_i1		cds.c60034_g1_i1|m.122401	0.49	0	sp|Q96330|FLS1_ARATH	33.85	130	80	3	2e-19	85.5	RecName: Full=Flavonol synthase/flavanone 3-hydroxylase; AltName: Full=FLS 1 [Arabidopsis thaliana]
c42645_g1_i1		cds.c42645_g1_i1|m.14045	0.23	0	sp|Q9M547|FLS_EUSER	34.21	152	91	5	3e-16	79.3	RecName: Full=Flavonol synthase/flavanone 3-hydroxylase; Short=FLS
c47232_g1_i1			1.62	0	sp|Q9M547|FLS_EUSER	76.47	34	8	0	2e-10	59.3	RecName: Full=Flavonol synthase/flavanone 3-hydroxylase; Short=FLS
c43843_g1_i2			14.19	12.5	sp|Q9FFQ4|FLS5_ARATH	35.29	85	54	1	1e-06	51.2	RecName: Full=Probable flavonol synthase 5 [Arabidopsis thaliana]
